# Supplementary material for: Modeling behavior dynamics using computational psychometrics within virtual worlds
Source: Front Psychol. 2015 Nov 6;6:1725. doi: 10.3389/fpsyg.2015.01725 (PMC4635205; doi:10.3389/fpsyg.2015.01725)
Supplement: Supplementary Material — All the models in this manuscript have been uploaded as a Data Sheet (.zip file). To be executed, the models require an updated version of Java. I created a .bat file, which is the one that should be executed. The reviewers can run the models as simulations without the need to connect with NeuroVirtual 3D simulations or other software. It is possible to change thresholds to see how the chosen ones change the simulations. [file DataSheet1.ZIP]

Archive with 162 entries (148 files):
- Behavior Dynamics (Bass Model using SD)/
- Behavior Dynamics (Bass Model using SD)/com.xj.anylogic.engine.jar
- Behavior Dynamics (Bass Model using SD)/lib/
- Behavior Dynamics (Bass Model using SD)/lib/anylogicruntimelicense.txt
- Behavior Dynamics (Bass Model using SD)/lib/apache-license-2.0.txt
- Behavior Dynamics (Bass Model using SD)/lib/apache-poi-NOTICE.txt
- Behavior Dynamics (Bass Model using SD)/lib/jogl-sun-bsd.txt
- Behavior Dynamics (Bass Model using SD)/lib/jogl-swt-bsd.txt
- Behavior Dynamics (Bass Model using SD)/lib/lgpl-2.1.txt
- Behavior Dynamics (Bass Model using SD)/lib/license.txt
- Behavior Dynamics (Bass Model using SD)/lib/openmap-license.txt
- Behavior Dynamics (Bass Model using SD)/license.txt
- Behavior Dynamics (Bass Model using SD)/model.jar
- Behavior Dynamics (Bass Model using SD)/readme.txt
- Behavior Dynamics (Bass Model using SD)/Spread Model (SD).bat
- Behavior Dynamics (Bass Model using SD)/Spread Model (SD).html
- Behavior Dynamics (Integrated Model)/
- Behavior Dynamics (Integrated Model)/Behavior Change (Integrated model).bat
- Behavior Dynamics (Integrated Model)/Behavior Change (Integrated model).html
- Behavior Dynamics (Integrated Model)/com.xj.anylogic.engine.al3d.jar
- Behavior Dynamics (Integrated Model)/com.xj.anylogic.engine.jar
- Behavior Dynamics (Integrated Model)/lib/
- Behavior Dynamics (Integrated Model)/lib/anylogicruntimelicense.txt
- Behavior Dynamics (Integrated Model)/lib/apache-license-2.0.txt
- Behavior Dynamics (Integrated Model)/lib/apache-poi-NOTICE.txt
- Behavior Dynamics (Integrated Model)/lib/applet-launcher/
- Behavior Dynamics (Integrated Model)/lib/applet-launcher/applet-launcher.jar
- Behavior Dynamics (Integrated Model)/lib/applet-launcher/COPYRIGHT.txt
- Behavior Dynamics (Integrated Model)/lib/applet-launcher/LICENSE.txt
- Behavior Dynamics (Integrated Model)/lib/aviatrix3d-all_2.0.0.jar
- Behavior Dynamics (Integrated Model)/lib/gluegen/
- Behavior Dynamics (Integrated Model)/lib/gluegen/gluegen-rt-natives-linux-amd64.jar
- Behavior Dynamics (Integrated Model)/lib/gluegen/gluegen-rt-natives-linux-i586.jar
- Behavior Dynamics (Integrated Model)/lib/gluegen/gluegen-rt-natives-macosx-ppc.jar
- Behavior Dynamics (Integrated Model)/lib/gluegen/gluegen-rt-natives-macosx-universal.jar
- Behavior Dynamics (Integrated Model)/lib/gluegen/gluegen-rt-natives-solaris-amd64.jar
- Behavior Dynamics (Integrated Model)/lib/gluegen/gluegen-rt-natives-solaris-i586.jar
- Behavior Dynamics (Integrated Model)/lib/gluegen/gluegen-rt-natives-solaris-sparc.jar
- Behavior Dynamics (Integrated Model)/lib/gluegen/gluegen-rt-natives-solaris-sparcv9.jar
- Behavior Dynamics (Integrated Model)/lib/gluegen/gluegen-rt-natives-windows-amd64.jar
- Behavior Dynamics (Integrated Model)/lib/gluegen/gluegen-rt-natives-windows-i586.jar
- Behavior Dynamics (Integrated Model)/lib/gluegen/gluegen-rt.jar
- Behavior Dynamics (Integrated Model)/lib/gluegen/gluegen-rt.jnlp
- Behavior Dynamics (Integrated Model)/lib/gluegen/LICENSE.txt
- Behavior Dynamics (Integrated Model)/lib/j3d-org-elumens.jar
- Behavior Dynamics (Integrated Model)/lib/j3d-org-geom-core.jar
- Behavior Dynamics (Integrated Model)/lib/j3d-org-geom-hanim.jar
- Behavior Dynamics (Integrated Model)/lib/j3d-org-geom-particle.jar
- Behavior Dynamics (Integrated Model)/lib/j3d-org-geom-terrain.jar
- Behavior Dynamics (Integrated Model)/lib/j3d-org-loader-3ds.jar
- Behavior Dynamics (Integrated Model)/lib/j3d-org-loader-core.jar
- Behavior Dynamics (Integrated Model)/lib/j3d-org-loader-dem.jar
- Behavior Dynamics (Integrated Model)/lib/j3d-org-loader-stl.jar
- Behavior Dynamics (Integrated Model)/lib/j3d-org-loader-vterrain.jar
- Behavior Dynamics (Integrated Model)/lib/j3d-org-navigation.jar
- Behavior Dynamics (Integrated Model)/lib/j3d-org-texture.jar
- Behavior Dynamics (Integrated Model)/lib/j3d-org-util.jar
- Behavior Dynamics (Integrated Model)/lib/javax.vecmath_1.5.0.jar
- Behavior Dynamics (Integrated Model)/lib/jogl/
- Behavior Dynamics (Integrated Model)/lib/jogl/COPYRIGHT.txt
- Behavior Dynamics (Integrated Model)/lib/jogl/jogl-natives-linux-amd64.jar
- Behavior Dynamics (Integrated Model)/lib/jogl/jogl-natives-linux-i586.jar
- Behavior Dynamics (Integrated Model)/lib/jogl/jogl-natives-macosx-ppc.jar
- Behavior Dynamics (Integrated Model)/lib/jogl/jogl-natives-macosx-universal.jar
- Behavior Dynamics (Integrated Model)/lib/jogl/jogl-natives-solaris-amd64.jar
- Behavior Dynamics (Integrated Model)/lib/jogl/jogl-natives-solaris-i586.jar
- Behavior Dynamics (Integrated Model)/lib/jogl/jogl-natives-solaris-sparc.jar
- Behavior Dynamics (Integrated Model)/lib/jogl/jogl-natives-solaris-sparcv9.jar
- Behavior Dynamics (Integrated Model)/lib/jogl/jogl-natives-windows-amd64.jar
- Behavior Dynamics (Integrated Model)/lib/jogl/jogl-natives-windows-i586.jar
- Behavior Dynamics (Integrated Model)/lib/jogl/jogl.jar
- Behavior Dynamics (Integrated Model)/lib/jogl/jogl.jnlp
- Behavior Dynamics (Integrated Model)/lib/jogl/LICENSE.txt
- Behavior Dynamics (Integrated Model)/lib/jogl-sun-bsd.txt
- Behavior Dynamics (Integrated Model)/lib/jogl-swt-bsd.txt
- Behavior Dynamics (Integrated Model)/lib/lgpl-2.1.txt
- Behavior Dynamics (Integrated Model)/lib/license.txt
- Behavior Dynamics (Integrated Model)/lib/openmap-license.txt
- Behavior Dynamics (Integrated Model)/lib/ProcessModelingLibrary.jar
- Behavior Dynamics (Integrated Model)/lib/uri.jar
- Behavior Dynamics (Integrated Model)/lib/vlc_uri.jar
- Behavior Dynamics (Integrated Model)/lib/xj3d-common_2.0.0.jar
- Behavior Dynamics (Integrated Model)/lib/xj3d-config_2.0.0.jar
- Behavior Dynamics (Integrated Model)/lib/xj3d-core_2.0.0.jar
- Behavior Dynamics (Integrated Model)/lib/xj3d-device_2.0.0.jar
- Behavior Dynamics (Integrated Model)/lib/xj3d-eai_2.0.0.jar
- Behavior Dynamics (Integrated Model)/lib/xj3d-ecmascript_2.0.0.jar
- Behavior Dynamics (Integrated Model)/lib/xj3d-external-sai-concrete_2.0.0.jar
- Behavior Dynamics (Integrated Model)/lib/xj3d-external-sai_2.0.0.jar
- Behavior Dynamics (Integrated Model)/lib/xj3d-images_2.0.0.jar
- Behavior Dynamics (Integrated Model)/lib/xj3d-java-sai-concrete_2.0.0.jar
- Behavior Dynamics (Integrated Model)/lib/xj3d-java-sai_2.0.0.jar
- Behavior Dynamics (Integrated Model)/lib/xj3d-jaxp_2.0.0.jar
- Behavior Dynamics (Integrated Model)/lib/xj3d-jsai_2.0.0.jar
- Behavior Dynamics (Integrated Model)/lib/xj3d-net_2.0.0.jar
- Behavior Dynamics (Integrated Model)/lib/xj3d-norender_2.0.0.jar
- Behavior Dynamics (Integrated Model)/lib/xj3d-ogl_2.0.0.jar
- Behavior Dynamics (Integrated Model)/lib/xj3d-parser_2.0.0.jar
- Behavior Dynamics (Integrated Model)/lib/xj3d-render_2.0.0.jar
- Behavior Dynamics (Integrated Model)/lib/xj3d-runtime_2.0.0.jar
- Behavior Dynamics (Integrated Model)/lib/xj3d-sai-concrete_2.0.0.jar
- Behavior Dynamics (Integrated Model)/lib/xj3d-sai_2.0.0.jar
- Behavior Dynamics (Integrated Model)/lib/xj3d-sav_2.0.0.jar
- Behavior Dynamics (Integrated Model)/lib/xj3d-script-base_2.0.0.jar
- Behavior Dynamics (Integrated Model)/lib/xj3d-xml-util_2.0.0.jar
- Behavior Dynamics (Integrated Model)/lib/xj3d-xml_2.0.0.jar
- Behavior Dynamics (Integrated Model)/license.txt
- Behavior Dynamics (Integrated Model)/model.jar
- Behavior Dynamics (Integrated Model)/model.jnlp
- Behavior Dynamics (Integrated Model)/model_3d_files.jar
- Behavior Dynamics (Integrated Model)/readme.txt
- Behavior Dynamics (Integrated Model)/x3d/
- Behavior Dynamics (Integrated Model)/x3d/girl.x3d
- Behavior Dynamics (Integrated Model)/x3d/officeworker.x3d
- Behavior Dynamics (SIR Model using SD)/
- Behavior Dynamics (SIR Model using SD)/com.xj.anylogic.engine.jar
- Behavior Dynamics (SIR Model using SD)/lib/
- Behavior Dynamics (SIR Model using SD)/lib/anylogicruntimelicense.txt
- Behavior Dynamics (SIR Model using SD)/lib/apache-license-2.0.txt
- Behavior Dynamics (SIR Model using SD)/lib/apache-poi-NOTICE.txt
- Behavior Dynamics (SIR Model using SD)/lib/jogl-sun-bsd.txt
- Behavior Dynamics (SIR Model using SD)/lib/jogl-swt-bsd.txt
- Behavior Dynamics (SIR Model using SD)/lib/lgpl-2.1.txt
- Behavior Dynamics (SIR Model using SD)/lib/license.txt
- Behavior Dynamics (SIR Model using SD)/lib/openmap-license.txt
- Behavior Dynamics (SIR Model using SD)/license.txt
- Behavior Dynamics (SIR Model using SD)/model.jar
- Behavior Dynamics (SIR Model using SD)/readme.txt
- Behavior Dynamics (SIR Model using SD)/SIR Model (SD).bat
- Behavior Dynamics (SIR Model using SD)/SIR Model (SD).html
- Behavior Dynamics (Agent Based Model with Network)/
- Behavior Dynamics (Agent Based Model with Network)/com.xj.anylogic.engine.jar
- Behavior Dynamics (Agent Based Model with Network)/lib/
- Behavior Dynamics (Agent Based Model with Network)/lib/anylogicruntimelicense.txt
- Behavior Dynamics (Agent Based Model with Network)/lib/apache-license-2.0.txt
- Behavior Dynamics (Agent Based Model with Network)/lib/apache-poi-NOTICE.txt
- Behavior Dynamics (Agent Based Model with Network)/lib/jogl-sun-bsd.txt
- Behavior Dynamics (Agent Based Model with Network)/lib/jogl-swt-bsd.txt
- Behavior Dynamics (Agent Based Model with Network)/lib/lgpl-2.1.txt
- Behavior Dynamics (Agent Based Model with Network)/lib/license.txt
- Behavior Dynamics (Agent Based Model with Network)/lib/openmap-license.txt
- Behavior Dynamics (Agent Based Model with Network)/license.txt
- Behavior Dynamics (Agent Based Model with Network)/model.jar
- Behavior Dynamics (Agent Based Model with Network)/readme.txt
- Behavior Dynamics (Agent Based Model with Network)/Spread Behavior Agent Based Model.bat
- Behavior Dynamics (Agent Based Model with Network)/Spread Behavior Agent Based Model.html
- Behavior Dynamics (Bass Model using SD with Arrays)/
- Behavior Dynamics (Bass Model using SD with Arrays)/com.xj.anylogic.engine.jar
- Behavior Dynamics (Bass Model using SD with Arrays)/lib/
- Behavior Dynamics (Bass Model using SD with Arrays)/lib/anylogicruntimelicense.txt
- Behavior Dynamics (Bass Model using SD with Arrays)/lib/apache-license-2.0.txt
- Behavior Dynamics (Bass Model using SD with Arrays)/lib/apache-poi-NOTICE.txt
- Behavior Dynamics (Bass Model using SD with Arrays)/lib/jogl-sun-bsd.txt
- Behavior Dynamics (Bass Model using SD with Arrays)/lib/jogl-swt-bsd.txt
- Behavior Dynamics (Bass Model using SD with Arrays)/lib/lgpl-2.1.txt
- Behavior Dynamics (Bass Model using SD with Arrays)/lib/license.txt
- Behavior Dynamics (Bass Model using SD with Arrays)/lib/openmap-license.txt
- Behavior Dynamics (Bass Model using SD with Arrays)/license.txt
- Behavior Dynamics (Bass Model using SD with Arrays)/model.jar
- Behavior Dynamics (Bass Model using SD with Arrays)/readme.txt
- Behavior Dynamics (Bass Model using SD with Arrays)/Spread Model (SD with Arrays).bat
- Behavior Dynamics (Bass Model using SD with Arrays)/Spread Model (SD with Arrays).html
