# Supplementary material for: Modeling behavior dynamics using computational psychometrics within virtual worlds
Source: Front Psychol. 2015 Nov 6;6:1725. doi: 10.3389/fpsyg.2015.01725 (PMC4635205; doi:10.3389/fpsyg.2015.01725)
Supplement: Supplementary Material — All the models in this manuscript have been uploaded as a Data Sheet (.zip file). To be executed, the models require an updated version of Java. I created a .bat file, which is the one that should be executed. The reviewers can run the models as simulations without the need to connect with NeuroVirtual 3D simulations or other software. It is possible to change thresholds to see how the chosen ones change the simulations. [file DataSheet1.ZIP › Behavior Dynamics (Bass Model using SD)/lib/anylogicruntimelicense.txt]

AnyLogic Engine Runtime License Agreement 

NOTICE TO USER: PLEASE READ THIS AGREEMENT CAREFULLY. BY COPYING, 
INSTALLING OR USING ALL OR ANY PORTION OF THE SOFTWARE YOU ACCEPT ALL THE 
TERMS AND CONDITIONS OF THIS AGREEMENT. YOU AGREE THAT THIS AGREEMENT IS 
LIKE ANY WRITTEN NEGOTIATED AGREEMENT SIGNED BY YOU. THIS AGREEMENT IS 
ENFORCEABLE AGAINST YOU AND ANY LEGAL ENTITY THAT OBTAINED THE SOFTWARE 
AND ON WHOSE BEHALF IT IS USED: IF YOU DO NOT AGREE TO THE TERMS OF THIS 
AGREEMENT, DO NOT USE THE SOFTWARE. 

As used in this Agreement, the terms "you" or "your" refers to you and the 
entity you represent.

You may have another written agreement directly with ALNA that supplements 
or supersedes all or portions of this Agreement.

ALNA and its suppliers own all intellectual property in the Software. The 
Software is licensed, not sold. ALNA permits you to copy, download, 
install, use, or otherwise benefit from the functionality or intellectual 
property of the Software only in accordance with the terms of this 
Agreement. Use of some third party materials included in the Software may 
be subject to other terms and conditions typically found in a separate 
license agreement.

1.	Definitions

"You" and "Your" is defined in the pre-amble above.

"ALNA": AnyLogic North America, LLC, a Massachusetts limited liability 
company, with offices at 3333 Warrenville Road, Suite 200, Lisle IL, 60532 
USA.

"Documentation": any explanatory written or on-line materials including, 
but not limited to, help files, user guides, reference manuals, tutorials, 
Java docs and HTML files.

"AnyLogic Engine": all materials and information with which this license 
is provided including, but not limited to, executables, dynamic-link 
libraries, static libraries, object code, byte code, source code, code, 
files, scripts, sample models, libraries, Documentation, and upgrades, 
updates and additions to such information and/or materials, provided to 
you by ALNA at any time.

"Simulation Application": a simulation model created by using "Export..." 
function of AnyLogic simulation software.

"Confidential Information" is defined in Section 4 hereof.

2.	AnyLogic Engine Runtime License

As long as you obtained AnyLogic Engine from ALNA or from ALNA's licensee 
and as long as you comply with the terms of this Agreement, ALNA grants 
you a non-exclusive, non-transferable, non-concurrent license to install 
and use AnyLogic Engine, as further set forth herein.

You have no rights to use AnyLogic Engine beyond those specifically 
granted in this Agreement.

3.	Restrictions 

a)	No Modifications. You may not modify, adapt or translate AnyLogic 
Engine. You may not reverse engineer, decompile, disassemble or otherwise 
attempt to discover the source code of AnyLogic Engine.

b)	No Unbundling. AnyLogic Engine may include various applications, 
utilities and components, may support multiple platforms and languages and 
may be provided to you on multiple media or in multiple copies. 
Nonetheless, AnyLogic Engine is designed and provided to you as a single 
product to be used as a single product on the computers as permitted by 
Sections 2. You are not required to use all component parts of AnyLogic 
Engine, but you may not unbundle the component parts of AnyLogic Engine 
for use on different computers. You may not unbundle or repackage AnyLogic 
Engine for distribution, transfer or resale.

c)	Commercial Distribution. You may not distribute the AnyLogic Engine 
to any third-party (including, without limitation, distribution or 
deployment over the Internet) unless you make such distribution free of 
charge and unless you provide this Agreement to said third-party as part 
of the distribution. 

d)	You may not use AnyLogic Engine to execute any simulation models 
other than Simulation Applications as set forth in Sections 1 and 2.

e)	Notwithstanding any provisions in this Agreement to the contrary, 
you may not distribute:

	(i)	any executable delivered with AnyLogic Engine,
	
	(ii)	any dynamic-link library delivered with AnyLogic Engine,
	
	(iii)	any static library delivered with AnyLogic Engine,
	
	(iv)	any object code,
	
	(v)	any byte code,
	
	(vi)	any materials delivered with AnyLogic Engine,
	
	(vii)	any portion of the Documentation.

f)	In addition, you may not:

	(i)	decompile, disassemble, or reverse engineer any object code 
form of any portion of AnyLogic Engine,
	
	(ii)	disclose any source code of AnyLogic Engine to any person or 
entity,
	
	(iii)	rent, transfer, assign, sublicense or grant any rights in 
AnyLogic Engine, in full or in part, to any other person or entity without 
ALNA written consent.

4.	Confidentiality; Proprietary Rights

You recognize that the Software consists of proprietary and confidential 
information and trade secrets owned by ALNA, and third party software 
suppliers, (collectively, the "Confidential Information" and as further 
defined below) which is protected by United States, Russian and other 
foreign and international copyright and trade secret laws. 

ALNA retains all rights, title and interest in the Software and you shall 
not take any action inconsistent with such title and ownership. You shall 
not alter or remove any printed or on-screen copyright, trade secret, 
proprietary or other legal notices contained on or in copies of any 
Software or Documentation.  You acknowledge and agrees that the Software 
may contain code or require devices that detect or prevent unauthorized 
use of the Software.

This Agreement is not a sale and does not transfer to you any title or 
ownership in or to the Software or any patent, copyright, trade secret, 
trade name, trademark or other proprietary or intellectual property rights 
related thereto.

You agree to take all reasonable steps to safeguard the secrecy of said 
confidential information and information concerning it, and to prevent the 
unauthorized disclosure thereof. 

Except for the specific rights granted by this Agreement, you shall not 
use or disclose any Confidential Information without the written consent 
of ALNA.  You shall use the highest commercially reasonable degree of care 
to protect the Confidential Information, including ensuring that your 
employees or consultants with access to such Confidential Information have 
agreed in writing not to disclose the Confidential Information.  You shall 
bear the responsibility for any breaches of confidentiality by its 
employees and consultants.  

Nothing herein shall prevent you from disclosing all or part of the 
Confidential Information as necessary pursuant to the lawful requirement 
of a governmental agency or when disclosure is required by operation of 
law; provided that prior to any such disclosure, you shall use reasonable 
efforts to (i) promptly notify ALNA in writing of such requirement to 
disclose, and (ii) cooperate fully with ALNA in protecting against any 
such disclosure or obtaining a protective order.  Money damages will not 
be an adequate remedy if this Section 8 or Sections 2 through 6 are 
breached and, therefore, ALNA shall, in addition to any other legal or 
equitable remedies, be entitled to an injunction or similar equitable 
relief against such breach or threatened breach without the necessity of 
posting any bond.

For the purposes of this Agreement, "Confidential Information" shall 
include all confidential, proprietary or secret information of ALNA, 
including without limitation the Software, Documentation, components, 
parts, drawings, data, sketches, flow charts, plans, reports, handbooks, 
programs, data, source code, object code, screen displays, feedback, 
evaluation results, evaluation reports, test results, test reports, 
reports of errors, problems, defects or suggestions, specifications, 
features, techniques, processes, algorithms, inventions, other information 
or material, which is provided or disclosed by ALNA to you for the 
purposes specified in this Agreement, or is derived or produced by you 
pursuant to this Agreement, whether such information is disclosed by ALNA 
or you, as the case may be, (a) in writing or other tangible medium, (b) 
visually, or (c) orally.

5.	Disclaimer of Warranty

UNLESS SPECIFIED IN THIS AGREEMENT, ALL EXPRESS OR IMPLIED CONDITIONS, 
REPRESENTATIONS AND WARRANTIES, INCLUDING ANY IMPLIED WARRANTY OF 
MERCHANTABILITY, FITNESS FOR A PARTICULAR PURPOSE OR NON-INFRINGEMENT ARE 
DISCLAIMED, EXCEPT TO THE EXTENT THAT THESE DISCLAIMERS ARE HELD TO BE 
LEGALLY INVALID.

6.	Limitation of Liability

In no event will ALNA, or its affiliates, suppliers, distributors or 
dealers be liable to you for any indirect, consequential, incidental, or 
special damages, including but not limited to, damages for loss of 
business profits, business interruption, loss of business information and 
the like arising from the use or loss of use of AnyLogic Engine if the 
company or an authorized dealer has been advised of the possibility of 
such damages, or any claim by any third party.

In no event shall ALNA's liability to you, if any, exceed the amount paid 
as the license fee pursuant to this Agreement.

7.	Termination

You may terminate this Agreement at any time by ceasing to use the 
Licensed AnyLogic Engine and by returning all copies of the Licensed 
AnyLogic Engine (including the original) to ALNA or by destroying all 
copies of the Licensed AnyLogic Engine (including the original). This 
Agreement will terminate immediately without notice from ALNA if you fail 
to comply with any provision of this Agreement. Unless terminated by 
either party, this Agreement shall remain in effect.

8. General Provisions

8.1 Force Majeure.  In the event that either party is prevented from 
performing, or is unable to perform, any of its obligations under this 
Agreement due to any cause beyond the reasonable control of the party 
invoking this provision, the affected party's performance shall be 
extended for the period of delay or inability to perform due to such 
occurrence.

8.2 Publicity.  You shall not originate any publicity, news release or 
other public announcement relating to the Software, this Agreement, its 
terms or the existence of an arrangement between the parties without the 
prior written approval of ALNA, except as otherwise required by law.

8.3 Waiver.  The waiver by ALNA of a breach or a default of any provision 
of this Agreement by you shall not be construed as a waiver of any 
succeeding breach of the same or any other provision, nor shall any delay 
or omission on the part of ALNA to exercise or avail itself of any right, 
power or privilege that it has, or may have hereunder, operate as a waiver 
of any right, power or privilege by ALNA.

8.4 No Agency; Independent Contractors.  Nothing contained in this 
Agreement shall be deemed to constitute either party as the agent or 
representative of the other party, or both parties as joint venturers or 
partners for any purpose.

8.5 Governing Law; Jurisdiction & Venue. This Agreement shall be governed 
by and construed in accordance with the laws of the Commonwealth of 
Massachusetts, USA, without regard to its choice of law provisions.  In 
the event of any conflict between foreign laws, rules and regulations and 
those of the United States, the laws, rules and regulations of the United 
States shall govern.  The United Nations Convention on Contracts for the 
International Sale of Goods shall not apply to this Agreement.  Exclusive 
jurisdiction and venue for any litigation arising under this Agreement is 
in the federal and state courts located in Boston, Massachusetts, USA and 
both parties hereby consent to such jurisdiction and venue for this 
purpose.

8.6 Entire Agreement; Amendment. This Agreement constitutes the entire 
agreement between the parties with regard to the subject matter hereof.  
No waiver, consent, modification or change of terms of this Agreement 
shall bind either party unless in writing signed by both parties, and then 
such waiver, consent, modification or change shall be effective only in 
the specific instance and for the specific purpose given.  Terms set forth 
in any purchase order provided by you (or other similar document) that are 
in addition to or at variance with the terms of this Agreement are 
specifically waived by you.  All such terms are considered by ALNA to be 
proposed material alterations of this license and are rejected.  Your 
purchase order is only effective as your unqualified commitment to pay for 
a license to the Software upon the terms (and only the terms) set forth 
herein.

8.7 Costs, Expenses and Attorneys' Fees. You shall reimburse ALNA for all 
reasonable costs (including attorneys' fees) incurred by ALNA in 
collecting late payments from you. If ALNA commences any action or 
proceeding against you to enforce or interpret this Agreement, ALNA shall 
be entitled to recover from you (in addition to any other damages) the 
actual costs, expenses and attorneys' fees (including all related costs 
and expenses), incurred by ALNA in connection with such action or 
proceeding and in connection with obtaining and enforcing any judgment or 
order thereby obtained.

8.8 Assignment. This Agreement and the rights and obligations hereunder, 
may not be assigned, in whole or in part by you without the prior written 
consent of ALNA.  In the case of any permitted assignment or transfer of 
or under this Agreement, this Agreement or the relevant provisions shall 
be binding upon, and inure to the benefit of, the successors, executors, 
heirs, representatives, administrators and assigns of the parties hereto.  
ALNA may assign this Agreement.

8.9 Notices. Any notice or communication from one party to the other shall 
be in writing and either personally delivered or sent via facsimile or 
certified mail, postage prepaid and return receipt requested, addressed to 
such other party at the address specified below or at such other address 
as such party may from time to time designate in a notice to the other 
party.  All notices shall be in English and shall be effective upon 
receipt.

8.10 In English. The parties confirm that this Agreement and all related 
documentation are and will be drafted in English. Les parties aux 
presentes confirment leur volonte que cette convention de meme que tous 
les documents y compris tout avis qui s'y rattache, soient rediges en 
langue Anglaise.

8.11 Acknowledgment. You acknowledge that (a) you have read and understand 
this Agreement; (b) you had an opportunity to have your legal counsel 
review this Agreement; (c) that this Agreement has the same force and 
effect as a signed agreement and (d) you, as the individual accepting this 
Agreement on behalf of a corporation or other legal entity personally 
represent that you are duly authorized to accept this Agreement on behalf 
of such entity and that this Agreement is binding upon such entity.
