# Supplementary material for: Modeling behavior dynamics using computational psychometrics within virtual worlds
Source: Front Psychol. 2015 Nov 6;6:1725. doi: 10.3389/fpsyg.2015.01725 (PMC4635205; doi:10.3389/fpsyg.2015.01725)
Supplement: Supplementary Material — All the models in this manuscript have been uploaded as a Data Sheet (.zip file). To be executed, the models require an updated version of Java. I created a .bat file, which is the one that should be executed. The reviewers can run the models as simulations without the need to connect with NeuroVirtual 3D simulations or other software. It is possible to change thresholds to see how the chosen ones change the simulations. [file DataSheet1.ZIP › Behavior Dynamics (Bass Model using SD)/lib/apache-poi-NOTICE.txt]

Apache POI
Copyright 2009 The Apache Software Foundation

This product includes software developed by
The Apache Software Foundation (http://www.apache.org/).

This product contains the DOM4J library (http://www.dom4j.org).
Copyright 2001-2005 (C) MetaStuff, Ltd. All Rights Reserved.

This product contains parts that were originally based on software from BEA.
Copyright (c) 2000-2003, BEA Systems, <http://www.bea.com/>.

This product contains W3C XML Schema documents. Copyright 2001-2003 (c)
World Wide Web Consortium (Massachusetts Institute of Technology, European
Research Consortium for Informatics and Mathematics, Keio University)

This product contains the Piccolo XML Parser for Java
(http://piccolo.sourceforge.net/). Copyright 2002 Yuval Oren.

This product contains the chunks_parse_cmds.tbl file from the vsdump program.
Copyright (C) 2006-2007 Valek Filippov (frob@df.ru)
