# Supplementary material for: Modeling behavior dynamics using computational psychometrics within virtual worlds
Source: Front Psychol. 2015 Nov 6;6:1725. doi: 10.3389/fpsyg.2015.01725 (PMC4635205; doi:10.3389/fpsyg.2015.01725)
Supplement: Supplementary Material — All the models in this manuscript have been uploaded as a Data Sheet (.zip file). To be executed, the models require an updated version of Java. I created a .bat file, which is the one that should be executed. The reviewers can run the models as simulations without the need to connect with NeuroVirtual 3D simulations or other software. It is possible to change thresholds to see how the chosen ones change the simulations. [file DataSheet1.ZIP › Behavior Dynamics (Bass Model using SD)/lib/jogl-sun-bsd.txt]

SUN JOGL License Statement

Copyright (c) 2003 Sun Microsystems, Inc.
All rights reserved.

Redistribution and use in source and binary forms, with or without
modification, are permitted provided that the following conditions are met:

    * Redistributions of source code must retain the above copyright
      notice, this list of conditions and the following disclaimer.
    * Redistributions in binary form must reproduce the above copyright
      notice, this list of conditions and the following disclaimer in the
      documentation and/or other materials provided with the distribution.
    * Neither the name of the Sun Microsystems, Inc. , nor the names of its
      contributors may be used to endorse or promote products derived from
      this software without specific prior written permission.

THIS SOFTWARE IS PROVIDED BY THE COPYRIGHT HOLDERS AND CONTRIBUTORS "AS IS"
AND ANY EXPRESS OR IMPLIED WARRANTIES, INCLUDING, BUT NOT LIMITED TO, THE
IMPLIED WARRANTIES OF MERCHANTABILITY AND FITNESS FOR A PARTICULAR PURPOSE
ARE DISCLAIMED. IN NO EVENT SHALL THE COPYRIGHT OWNER OR CONTRIBUTORS BE
LIABLE FOR ANY DIRECT, INDIRECT, INCIDENTAL, SPECIAL, EXEMPLARY, OR
CONSEQUENTIAL DAMAGES (INCLUDING, BUT NOT LIMITED TO, PROCUREMENT OF
SUBSTITUTE GOODS OR SERVICES; LOSS OF USE, DATA, OR PROFITS; OR BUSINESS
INTERRUPTION) HOWEVER CAUSED AND ON ANY THEORY OF LIABILITY, WHETHER IN
CONTRACT, STRICT LIABILITY, OR TORT (INCLUDING NEGLIGENCE OR OTHERWISE)
ARISING IN ANY WAY OUT OF THE USE OF THIS SOFTWARE, EVEN IF ADVISED OF
THE POSSIBILITY OF SUCH DAMAGE.

You acknowledge that this software is not designed or intended for use in
the design, construction, operation or maintenance of any nuclear facility.

Sun gratefully acknowledges that this software was originally authored and
developed by Kenneth Bradley Russell and Christopher John Kline.
