# Supplementary material for: Modeling behavior dynamics using computational psychometrics within virtual worlds
Source: Front Psychol. 2015 Nov 6;6:1725. doi: 10.3389/fpsyg.2015.01725 (PMC4635205; doi:10.3389/fpsyg.2015.01725)
Supplement: Supplementary Material — All the models in this manuscript have been uploaded as a Data Sheet (.zip file). To be executed, the models require an updated version of Java. I created a .bat file, which is the one that should be executed. The reviewers can run the models as simulations without the need to connect with NeuroVirtual 3D simulations or other software. It is possible to change thresholds to see how the chosen ones change the simulations. [file DataSheet1.ZIP › Behavior Dynamics (Bass Model using SD)/lib/license.txt]

Licensing information

AnyLogic Engine Runtime License Agreement
- see 'anylogicruntimelicense.txt' file in this directory


This product includes the following software:

Apache POI (http://poi.apache.org) - Copyright (c) Apache Software Foundation (license: apache-LICENSE-2.0.txt), see also apache-poi-NOTICE.txt

Aviatrix3D (http://aviatrix3d.j3d.org) - (license: lgpl-2.1.txt)
	- modified version is available here: http://www.anylogic.com/files/av3dsrc.zip

J3D.org libraries (http://code.j3d.org) - Java 3D Community (license: lgpl-2.1.txt)
	- modified jar files have the only distinction from originals - the Extension-List inside manifest.mf files

Java OpenGL libraries (http://opengl.j3d.org)
	- Copyright (c) 2005, Yumetech, Inc. (license: jogl-swt-bsd.txt)
	- Copyright (c) 2003 Sun Microsystems, Inc. (license: jogl-sun-bsd.txt)

OpenMap (http://openmap.bbn.com/) - Copyright (c) 2005 BBNT Solutions LLC. All rights reserved. (license: openmap-license.txt)

URIlib library (http://www.vlc.com.au/urilib) - (c) Virtual Light Company (license: GNU lgpl, http://www.gnu.org/copyleft/lesser.html)

Xj3D (http://www.xj3d.org) - a project of Web3D Consortium (license: lgpl-2.1.txt)
	- modified version is available here: http://www.anylogic.com/files/xj3dsrc.zip
