# Supplementary material for: Modeling behavior dynamics using computational psychometrics within virtual worlds
Source: Front Psychol. 2015 Nov 6;6:1725. doi: 10.3389/fpsyg.2015.01725 (PMC4635205; doi:10.3389/fpsyg.2015.01725)
Supplement: Supplementary Material — All the models in this manuscript have been uploaded as a Data Sheet (.zip file). To be executed, the models require an updated version of Java. I created a .bat file, which is the one that should be executed. The reviewers can run the models as simulations without the need to connect with NeuroVirtual 3D simulations or other software. It is possible to change thresholds to see how the chosen ones change the simulations. [file DataSheet1.ZIP › Behavior Dynamics (Integrated Model)/lib/applet-launcher/COPYRIGHT.txt]

Copyright (c) 2007 Sun Microsystems, Inc., 4150 Network Circle, Santa
Clara, California 95054, U.S.A. All rights reserved.

Sun Microsystems, Inc. has intellectual property rights relating to
technology embodied in the product that is described in this
document. In particular, and without limitation, these intellectual
property rights may include one or more of the U.S. patents listed at
http://www.sun.com/patents and one or more additional patents or
pending patent applications in the U.S. and in other countries.

U.S. Government Rights - Commercial software. Government users are
subject to the Sun Microsystems, Inc. standard license agreement and
applicable provisions of the FAR and its supplements.

Use is subject to license terms.

This distribution may include materials developed by third parties.

Parts of the product may be derived from Berkeley BSD systems,
licensed from the University of California. UNIX is a registered
trademark in the U.S. and in other countries, exclusively licensed
through X/Open Company, Ltd.

Sun, Sun Microsystems, the Sun logo, Java, Solaris, Java 3D, the 100%
Pure Java logo, the Duke logo and the Java Coffee Cup logo are
trademarks or registered trademarks of Sun Microsystems, Inc. in the
U.S. and other countries.

This product is covered and controlled by U.S. Export Control laws and
may be subject to the export or import laws in other countries.
Nuclear, missile, chemical biological weapons or nuclear maritime end
uses or end users, whether direct or indirect, are strictly
prohibited. Export or reexport to countries subject to U.S. embargo or
to entities identified on U.S. export exclusion lists, including, but
not limited to, the denied persons and specially designated nationals
lists is strictly prohibited.

Copyright (c) 2007 Sun Microsystems, Inc., 4150 Network Circle, Santa
Clara, California 95054, Etats-Unis. Tous droits réservés.

Sun Microsystems, Inc. détient les droits de propriété intellectuels
relatifs à la technologie incorporée dans le produit qui est décrit
dans ce document. En particulier, et ce sans limitation, ces droits de
propriété intellectuelle peuvent inclure un ou plus des brevets
américains listés à l'adresse http://www.sun.com/patents et un ou les
brevets supplémentaires ou les applications de brevet en attente aux
Etats - Unis et dans les autres pays.

L'utilisation est soumise aux termes de la Licence.

Cette distribution peut comprendre des composants développés par des
tierces parties.

Des parties de ce produit pourront être dérivées des systèmes Berkeley
BSD licenciés par l'Université de Californie. UNIX est une marque
déposée aux Etats-Unis et dans d'autres pays et licenciée
exclusivement par X/Open Company, Ltd.

Sun, Sun Microsystems, le logo Sun, Java, Solaris, Java 3D, le logo
100% Pure Java, le logo Duke et le logo Java Coffee Cup sont des
marques de fabrique ou des marques déposées de Sun Microsystems,
Inc. aux Etats-Unis et dans d'autres pays.

Ce produit est soumis à la législation américaine en matière de
contrôle des exportations et peut être soumis à la règlementation en
vigueur dans d'autres pays dans le domaine des exportations et
importations. Les utilisations, ou utilisateurs finaux, pour des armes
nucléaires,des missiles, des armes biologiques et chimiques ou du
nucléaire maritime, directement ou indirectement, sont strictement
interdites. Les exportations ou réexportations vers les pays sous
embargo américain, ou vers des entités figurant sur les listes
d'exclusion d'exportation américaines, y compris, mais de manière non
exhaustive, la liste de personnes qui font objet d'un ordre de ne pas
participer, d'une façon directe ou indirecte, aux exportations des
produits ou des services qui sont régis par la législation américaine
en matière de contrôle des exportations et la liste de ressortissants
spécifiquement désignés, sont rigoureusement interdites.
