# Supplementary material for: Modeling behavior dynamics using computational psychometrics within virtual worlds
Source: Front Psychol. 2015 Nov 6;6:1725. doi: 10.3389/fpsyg.2015.01725 (PMC4635205; doi:10.3389/fpsyg.2015.01725)
Supplement: Supplementary Material — All the models in this manuscript have been uploaded as a Data Sheet (.zip file). To be executed, the models require an updated version of Java. I created a .bat file, which is the one that should be executed. The reviewers can run the models as simulations without the need to connect with NeuroVirtual 3D simulations or other software. It is possible to change thresholds to see how the chosen ones change the simulations. [file DataSheet1.ZIP › Behavior Dynamics (Integrated Model)/lib/jogl/LICENSE.txt]

JOGL is released under the BSD license. The full license terms follow:

   Copyright (c) 2003-2007 Sun Microsystems, Inc. All Rights Reserved.
 
   Redistribution and use in source and binary forms, with or without
   modification, are permitted provided that the following conditions are
   met:
   
   - Redistribution of source code must retain the above copyright
     notice, this list of conditions and the following disclaimer.
   
   - Redistribution in binary form must reproduce the above copyright
     notice, this list of conditions and the following disclaimer in the
     documentation and/or other materials provided with the distribution.
   
   Neither the name of Sun Microsystems, Inc. or the names of
   contributors may be used to endorse or promote products derived from
   this software without specific prior written permission.
   
   This software is provided "AS IS," without a warranty of any kind. ALL
   EXPRESS OR IMPLIED CONDITIONS, REPRESENTATIONS AND WARRANTIES,
   INCLUDING ANY IMPLIED WARRANTY OF MERCHANTABILITY, FITNESS FOR A
   PARTICULAR PURPOSE OR NON-INFRINGEMENT, ARE HEREBY EXCLUDED. SUN
   MICROSYSTEMS, INC. ("SUN") AND ITS LICENSORS SHALL NOT BE LIABLE FOR
   ANY DAMAGES SUFFERED BY LICENSEE AS A RESULT OF USING, MODIFYING OR
   DISTRIBUTING THIS SOFTWARE OR ITS DERIVATIVES. IN NO EVENT WILL SUN OR
   ITS LICENSORS BE LIABLE FOR ANY LOST REVENUE, PROFIT OR DATA, OR FOR
   DIRECT, INDIRECT, SPECIAL, CONSEQUENTIAL, INCIDENTAL OR PUNITIVE
   DAMAGES, HOWEVER CAUSED AND REGARDLESS OF THE THEORY OF LIABILITY,
   ARISING OUT OF THE USE OF OR INABILITY TO USE THIS SOFTWARE, EVEN IF
   SUN HAS BEEN ADVISED OF THE POSSIBILITY OF SUCH DAMAGES.
   
   You acknowledge that this software is not designed or intended for use
   in the design, construction, operation or maintenance of any nuclear
   facility.
