# Supplementary material for: Modeling behavior dynamics using computational psychometrics within virtual worlds
Source: Front Psychol. 2015 Nov 6;6:1725. doi: 10.3389/fpsyg.2015.01725 (PMC4635205; doi:10.3389/fpsyg.2015.01725)
Supplement: Supplementary Material — All the models in this manuscript have been uploaded as a Data Sheet (.zip file). To be executed, the models require an updated version of Java. I created a .bat file, which is the one that should be executed. The reviewers can run the models as simulations without the need to connect with NeuroVirtual 3D simulations or other software. It is possible to change thresholds to see how the chosen ones change the simulations. [file DataSheet1.ZIP › Behavior Dynamics (Integrated Model)/model.jnlp]

<?xml version="1.0" encoding="utf-8"?>
<jnlp>
	<information>
		<title><![CDATA[Behavior Change (Integrated model) - Simulation]]></title>
		<vendor>AnyLogic North America</vendor>
		<homepage href="http://anylogic.com/"/>
		<description><![CDATA[Behavior Change (Integrated model) - Simulation]]></description>
		<description kind="short"><![CDATA[This is a version of the Epidemic and Clinic model where patients (modeled as agents with Susceptible->Infetious->Recovered behavior request treatment in a clinic once their "Concern" gets higher than a certain threshold. The Concern is modeled as a System Dynamics stock inside an agent. The clinic is a simple Discrete Event model located at the top level. Depending on the capacity of the clinic, there may or may not be subsequent waves of the epidemic.]]></description>
		<offline-allowed/>
	</information>

	<resources>
		<j2se href="http://java.sun.com/products/autodl/j2se" version="1.6+" max-heap-size="256m"/>
		<property name="sun.java2d.noddraw" value="true"/>
		<jar href="model.jar" main="true"/>
		<jar href="com.xj.anylogic.engine.jar"/>
		<jar href="com.xj.anylogic.engine.al3d.jar"/>
		<jar href="lib/aviatrix3d-all_2.0.0.jar"/>
		<jar href="lib/j3d-org-elumens.jar"/>
		<jar href="lib/j3d-org-geom-core.jar"/>
		<jar href="lib/j3d-org-geom-hanim.jar"/>
		<jar href="lib/j3d-org-geom-particle.jar"/>
		<jar href="lib/j3d-org-geom-terrain.jar"/>
		<jar href="lib/j3d-org-loader-3ds.jar"/>
		<jar href="lib/j3d-org-loader-core.jar"/>
		<jar href="lib/j3d-org-loader-dem.jar"/>
		<jar href="lib/j3d-org-loader-stl.jar"/>
		<jar href="lib/j3d-org-loader-vterrain.jar"/>
		<jar href="lib/j3d-org-navigation.jar"/>
		<jar href="lib/j3d-org-texture.jar"/>
		<jar href="lib/j3d-org-util.jar"/>
		<jar href="lib/javax.vecmath_1.5.0.jar"/>
		<jar href="lib/uri.jar"/>
		<jar href="lib/vlc_uri.jar"/>
		<jar href="lib/xj3d-common_2.0.0.jar"/>
		<jar href="lib/xj3d-config_2.0.0.jar"/>
		<jar href="lib/xj3d-core_2.0.0.jar"/>
		<jar href="lib/xj3d-device_2.0.0.jar"/>
		<jar href="lib/xj3d-eai_2.0.0.jar"/>
		<jar href="lib/xj3d-ecmascript_2.0.0.jar"/>
		<jar href="lib/xj3d-external-sai-concrete_2.0.0.jar"/>
		<jar href="lib/xj3d-external-sai_2.0.0.jar"/>
		<jar href="lib/xj3d-images_2.0.0.jar"/>
		<jar href="lib/xj3d-java-sai-concrete_2.0.0.jar"/>
		<jar href="lib/xj3d-java-sai_2.0.0.jar"/>
		<jar href="lib/xj3d-jaxp_2.0.0.jar"/>
		<jar href="lib/xj3d-jsai_2.0.0.jar"/>
		<jar href="lib/xj3d-net_2.0.0.jar"/>
		<jar href="lib/xj3d-norender_2.0.0.jar"/>
		<jar href="lib/xj3d-ogl_2.0.0.jar"/>
		<jar href="lib/xj3d-parser_2.0.0.jar"/>
		<jar href="lib/xj3d-render_2.0.0.jar"/>
		<jar href="lib/xj3d-runtime_2.0.0.jar"/>
		<jar href="lib/xj3d-sai-concrete_2.0.0.jar"/>
		<jar href="lib/xj3d-sai_2.0.0.jar"/>
		<jar href="lib/xj3d-sav_2.0.0.jar"/>
		<jar href="lib/xj3d-script-base_2.0.0.jar"/>
		<jar href="lib/xj3d-xml-util_2.0.0.jar"/>
		<jar href="lib/xj3d-xml_2.0.0.jar"/>
		<jar href="model_3d_files.jar"/>
		<jar href="lib/ProcessModelingLibrary.jar"/>
		<extension name="jogl-all-awt" href="lib/jogl/jogl.jnlp"/>
	</resources>

	<applet-desc name="Behavior Change (Integrated model) - Simulation"
		main-class="epidemic_and_clinic_with_accumulating_concern.Simulation$Applet"
		width="1002"
		height="758">
	</applet-desc>
</jnlp>
