# Supplementary material for: Modeling behavior dynamics using computational psychometrics within virtual worlds
Source: Front Psychol. 2015 Nov 6;6:1725. doi: 10.3389/fpsyg.2015.01725 (PMC4635205; doi:10.3389/fpsyg.2015.01725)
Supplement: Supplementary Material — All the models in this manuscript have been uploaded as a Data Sheet (.zip file). To be executed, the models require an updated version of Java. I created a .bat file, which is the one that should be executed. The reviewers can run the models as simulations without the need to connect with NeuroVirtual 3D simulations or other software. It is possible to change thresholds to see how the chosen ones change the simulations. [file DataSheet1.ZIP › Behavior Dynamics (Integrated Model)/x3d/girl.x3d]

<?xml version="1.0" encoding="UTF-8"?>
<!DOCTYPE X3D PUBLIC "ISO//Web3D//DTD X3D 3.0//EN" "http://www.web3d.org/specifications/x3d-3.0.dtd">
<X3D version="3.0" profile="Immersive" xmlns:xsd="http://www.w3.org/2001/XMLSchema-instance" xsd:noNamespaceSchemaLocation="http://www.web3d.org/specifications/x3d-3.0.xsd">
	<head>
		<meta name="filename" content="girl.x3d" />
		<meta name='copyright' content='Copyright (c) AnyLogic North America 2014'/>
	</head>
	<Scene>
		<NavigationInfo headlight="false"
		                visibilityLimit="0.0"
		                type='"EXAMINE", "ANY"'
		                avatarSize="0.25, 1.75, 0.75"
		                />
		<Background DEF="WO_World"
		            groundColor="0.051 0.051 0.051"
		            skyColor="0.051 0.051 0.051"
		            />
		<Transform DEF="MAIN_TRANSFORM"
		           translation="0.000000 0.000000 0.000000"
		           scale="0.0254 0.0254 0.0254"
		           rotation="0.000000 0.707107 0.707107 3.141593"
		           >
			<Transform DEF="group_0_047_TRANSFORM"
			           translation="-111.447693 -0.079624 120.024010"
			           scale="1.000000 1.000000 1.000000"
			           rotation="-1.000000 0.000000 0.000000 1.570796"
			           >
			</Transform>
			<Transform DEF="group_0_046_TRANSFORM"
			           translation="-111.447693 -0.079624 120.024010"
			           scale="1.000000 1.000000 1.000000"
			           rotation="-1.000000 0.000000 0.000000 1.570796"
			           >
			</Transform>
			<Transform DEF="group_0_045_TRANSFORM"
			           translation="-111.447693 -0.079624 120.024010"
			           scale="1.000000 1.000000 1.000000"
			           rotation="-1.000000 0.000000 0.000000 1.570796"
			           >
			</Transform>
			<Transform DEF="group_0_044_TRANSFORM"
			           translation="-111.447693 -0.079624 120.024010"
			           scale="1.000000 1.000000 1.000000"
			           rotation="-1.000000 0.000000 0.000000 1.570796"
			           >
			</Transform>
			<Transform DEF="group_0_043_TRANSFORM"
			           translation="-111.447693 -0.079624 120.024010"
			           scale="1.000000 1.000000 1.000000"
			           rotation="-1.000000 0.000000 0.000000 1.570796"
			           >
			</Transform>
			<Transform DEF="group_0_042_TRANSFORM"
			           translation="-111.447693 -0.079624 120.024010"
			           scale="1.000000 1.000000 1.000000"
			           rotation="-1.000000 0.000000 0.000000 1.570796"
			           >
			</Transform>
			<Transform DEF="group_0_041_TRANSFORM"
			           translation="-111.447693 -0.079624 120.024010"
			           scale="1.000000 1.000000 1.000000"
			           rotation="-1.000000 0.000000 0.000000 1.570796"
			           >
			</Transform>
			<Transform DEF="group_0_040_TRANSFORM"
			           translation="-111.447693 -0.079624 120.024010"
			           scale="1.000000 1.000000 1.000000"
			           rotation="-1.000000 0.000000 0.000000 1.570796"
			           >
				<Transform DEF="group_0_040_ifs_TRANSFORM"
				           translation="0.000005 0.000011 0.000000"
				           scale="1.000000 1.000000 1.000000"
				           rotation="0.000000 0.000000 0.000000 0.000000"
				           >
					<Group DEF="group_ME_ID277">
						<Shape>
							<Appearance>
								<Material DEF="MA_material"
								          diffuseColor="1.000 1.000 1.000"
								          specularColor="0.401 0.401 0.401"
								          emissiveColor="0.000 0.000 0.000"
								          ambientIntensity="0.333"
								          shininess="0.098"
								          transparency="0.0"
								          />
							</Appearance>
							<IndexedFaceSet solid="true"
							                creaseAngle="4.0000"
							                coordIndex="0 1 2 -1 1 0 3 -1 "
							                >
								<Coordinate DEF="coords_ME_ID277"
								            point="49.379059 131.318192 628.230591 45.008007 124.229599 628.356018 44.396450 123.233009 628.374695 46.886620 127.290695 628.298401 "
								            />
							</IndexedFaceSet>
						</Shape>
					</Group>
				</Transform>
			</Transform>
			<Transform DEF="group_0_039_TRANSFORM"
			           translation="-111.447693 -0.079624 120.024010"
			           scale="1.000000 1.000000 1.000000"
			           rotation="-1.000000 0.000000 0.000000 1.570796"
			           >
				<Transform DEF="group_0_039_ifs_TRANSFORM"
				           translation="0.000005 0.000011 0.000000"
				           scale="1.000000 1.000000 1.000000"
				           rotation="0.000000 0.000000 0.000000 0.000000"
				           >
					<Group DEF="group_ME_ID271">
						<Shape>
							<Appearance>
								<Material USE="MA_material" />
							</Appearance>
							<IndexedFaceSet solid="true"
							                creaseAngle="4.0000"
							                coordIndex="0 1 2 -1 1 0 3 -1 4 5 6 -1 5 4 7 -1 "
							                >
								<Coordinate DEF="coords_ME_ID271"
								            point="39.715500 125.701797 635.456482 44.396450 123.233009 628.374695 44.388500 123.220100 628.375000 44.395580 123.233498 628.376038 44.395580 123.233498 628.376038 44.408287 123.239594 628.358582 44.396450 123.233009 628.374695 44.412548 123.281097 628.358093 "
								            />
							</IndexedFaceSet>
						</Shape>
					</Group>
				</Transform>
			</Transform>
			<Transform DEF="group_0_038_TRANSFORM"
			           translation="-111.447693 -0.079624 120.024010"
			           scale="1.000000 1.000000 1.000000"
			           rotation="-1.000000 0.000000 0.000000 1.570796"
			           >
				<Transform DEF="group_0_038_ifs_TRANSFORM"
				           translation="0.000005 0.000011 0.000000"
				           scale="1.000000 1.000000 1.000000"
				           rotation="0.000000 0.000000 0.000000 0.000000"
				           >
					<Group DEF="group_ME_ID265">
						<Shape>
							<Appearance>
								<Material USE="MA_material" />
							</Appearance>
							<IndexedFaceSet solid="true"
							                creaseAngle="4.0000"
							                coordIndex="0 1 2 -1 "
							                >
								<Coordinate DEF="coords_ME_ID265"
								            point="75.819565 135.937393 618.021362 75.445015 135.575500 618.212036 71.798805 135.674500 620.225586 "
								            />
							</IndexedFaceSet>
						</Shape>
					</Group>
				</Transform>
			</Transform>
			<Transform DEF="group_0_037_TRANSFORM"
			           translation="-111.447693 -0.079624 120.024010"
			           scale="1.000000 1.000000 1.000000"
			           rotation="-1.000000 0.000000 0.000000 1.570796"
			           >
				<Transform DEF="group_0_037_ifs_TRANSFORM"
				           translation="0.000005 0.000011 0.000000"
				           scale="1.000000 1.000000 1.000000"
				           rotation="0.000000 0.000000 0.000000 0.000000"
				           >
					<Group DEF="group_ME_ID259">
						<Shape>
							<Appearance>
								<Material DEF="MA_Shape_006"
								          diffuseColor="0.800 0.616 0.471"
								          specularColor="0.401 0.401 0.401"
								          emissiveColor="0.000 0.000 0.000"
								          ambientIntensity="0.333"
								          shininess="0.098"
								          transparency="0.0"
								          />
							</Appearance>
							<IndexedFaceSet solid="true"
							                creaseAngle="4.0000"
							                coordIndex="0 1 2 -1 2 1 3 -1 "
							                >
								<Coordinate DEF="coords_ME_ID259"
								            point="70.743767 87.240868 615.104065 71.877205 85.596779 615.722778 70.334625 86.427307 618.797668 70.697495 86.057777 618.580261 "
								            />
							</IndexedFaceSet>
						</Shape>
					</Group>
				</Transform>
			</Transform>
			<Transform DEF="group_0_036_TRANSFORM"
			           translation="-111.447693 -0.079624 120.024010"
			           scale="1.000000 1.000000 1.000000"
			           rotation="-1.000000 0.000000 0.000000 1.570796"
			           >
				<Transform DEF="group_0_036_ifs_TRANSFORM"
				           translation="0.000005 0.000011 0.000000"
				           scale="1.000000 1.000000 1.000000"
				           rotation="0.000000 0.000000 0.000000 0.000000"
				           >
					<Group DEF="group_ME_ID253">
						<Shape>
							<Appearance>
								<Material DEF="MA_Color_B18"
								          diffuseColor="0.400 0.220 0.157"
								          specularColor="0.401 0.401 0.401"
								          emissiveColor="0.000 0.000 0.000"
								          ambientIntensity="0.333"
								          shininess="0.098"
								          transparency="0.0"
								          />
							</Appearance>
							<IndexedFaceSet solid="true"
							                creaseAngle="4.0000"
							                coordIndex="0 1 2 -1 0 3 1 -1 2 1 4 -1 5 0 2 -1 3 6 1 -1 0 7 3 -1 1 8 4 -1 9 0 5 -1 1 6 8 -1 7 0 9 -1 10 9 5 -1 6 11 8 -1 9 12 7 -1 10 13 9 -1 13 12 9 -1 14 13 10 -1 "
							                >
								<Coordinate DEF="coords_ME_ID253"
								            point="44.312557 100.906197 627.996033 45.929398 96.460899 628.027039 44.149178 100.577896 628.592896 46.092720 96.790550 627.429871 45.765839 96.132477 628.623901 42.532509 105.023499 628.562012 49.681797 93.739098 626.471313 44.617050 100.833397 627.387024 49.605167 93.308006 627.060486 42.851738 104.943398 627.938049 42.796028 108.593002 626.851868 53.325558 90.840431 625.417603 43.312500 104.831596 627.228577 43.228260 107.805794 626.227295 42.997238 111.523796 625.083862 "
								            />
							</IndexedFaceSet>
						</Shape>
					</Group>
				</Transform>
			</Transform>
			<Transform DEF="group_0_035_TRANSFORM"
			           translation="-111.447693 -0.079624 120.024010"
			           scale="1.000000 1.000000 1.000000"
			           rotation="-1.000000 0.000000 0.000000 1.570796"
			           >
				<Transform DEF="group_0_035_ifs_TRANSFORM"
				           translation="0.000005 0.000011 0.000000"
				           scale="1.000000 1.000000 1.000000"
				           rotation="0.000000 0.000000 0.000000 0.000000"
				           >
					<Group DEF="group_ME_ID247">
						<Shape>
							<Appearance>
								<Material USE="MA_Shape_006" />
							</Appearance>
							<IndexedFaceSet solid="true"
							                creaseAngle="4.0000"
							                coordIndex="0 1 2 -1 3 0 2 -1 1 0 4 -1 5 2 1 -1 5 1 4 -1 6 5 4 -1 7 5 6 -1 8 7 6 -1 9 7 8 -1 10 9 8 -1 11 9 10 -1 12 11 10 -1 13 11 12 -1 14 13 12 -1 15 11 13 -1 14 16 13 -1 13 17 15 -1 18 16 14 -1 16 17 13 -1 17 19 15 -1 20 16 18 -1 20 17 16 -1 21 19 17 -1 21 17 20 -1 "
							                >
								<Coordinate DEF="coords_ME_ID247"
								            point="46.057438 106.161194 600.355042 45.099098 107.350494 599.356384 46.109737 106.482796 598.878662 47.145500 105.111595 598.627014 45.045387 107.620895 601.388489 43.895451 108.853394 599.422607 43.907379 109.903008 601.119873 43.005318 110.910194 599.176758 43.659531 111.740295 600.729492 43.003128 113.239494 599.002197 43.630138 113.823898 601.132385 43.491638 116.161400 599.082397 43.989948 116.685394 601.408691 45.454227 118.567009 599.604858 45.635048 119.023499 601.254272 46.365368 119.531700 598.782104 46.805420 119.760498 599.926086 47.621910 120.218002 598.983887 47.337669 120.628197 600.934387 48.340569 120.694099 598.126587 47.849899 120.781593 599.744202 48.420429 121.129601 599.067566 "
								            />
							</IndexedFaceSet>
						</Shape>
					</Group>
				</Transform>
			</Transform>
			<Transform DEF="group_0_034_TRANSFORM"
			           translation="-111.447693 -0.079624 120.024010"
			           scale="1.000000 1.000000 1.000000"
			           rotation="-1.000000 0.000000 0.000000 1.570796"
			           >
				<Transform DEF="group_0_034_ifs_TRANSFORM"
				           translation="0.000005 0.000011 0.000000"
				           scale="1.000000 1.000000 1.000000"
				           rotation="0.000000 0.000000 0.000000 0.000000"
				           >
					<Group DEF="group_ME_ID241">
						<Shape>
							<Appearance>
								<Material DEF="MA_Shape_003"
								          diffuseColor="0.800 0.800 0.800"
								          specularColor="0.401 0.401 0.401"
								          emissiveColor="0.000 0.000 0.000"
								          ambientIntensity="0.333"
								          shininess="0.098"
								          transparency="0.0"
								          />
							</Appearance>
							<IndexedFaceSet solid="true"
							                creaseAngle="4.0000"
							                coordIndex="0 1 2 -1 2 1 3 -1 4 0 2 -1 0 5 1 -1 1 6 3 -1 7 0 4 -1 5 8 1 -1 5 0 9 -1 1 8 6 -1 3 6 10 -1 11 7 4 -1 9 0 7 -1 8 12 6 -1 10 6 13 -1 14 11 4 -1 11 15 7 -1 16 9 7 -1 6 12 13 -1 10 13 17 -1 18 11 14 -1 19 15 11 -1 15 16 7 -1 13 12 20 -1 17 13 21 -1 22 18 14 -1 18 19 11 -1 13 20 21 -1 17 21 23 -1 21 20 24 -1 23 21 25 -1 21 24 25 -1 23 25 26 -1 "
							                >
								<Coordinate DEF="coords_ME_ID241"
								            point="49.602638 125.827194 622.474182 49.391727 125.105194 622.031311 49.374210 125.656296 622.892273 49.221279 125.005493 622.439514 49.594040 126.323700 623.355774 49.647358 125.314301 621.638306 49.008167 123.648499 622.106201 50.345150 127.011696 622.900024 49.192318 123.800095 621.672180 50.358158 126.524094 622.060608 48.969418 124.013794 622.713806 51.155388 127.726006 623.467712 48.788338 122.289200 621.807190 48.754230 122.590195 622.392883 49.553417 126.456497 623.911499 51.887440 128.365402 622.987488 51.039577 127.632500 622.476013 48.731850 123.026794 622.985657 51.105797 127.835396 624.014893 52.730850 129.092697 623.561401 48.599689 121.347008 622.229858 48.574928 121.751595 622.839905 49.479809 126.548393 624.437561 48.369160 122.820793 623.591003 48.433720 120.548004 622.672668 48.220638 121.502197 623.403870 48.010639 122.591698 624.151855 "
								            />
							</IndexedFaceSet>
						</Shape>
					</Group>
				</Transform>
			</Transform>
			<Transform DEF="group_0_033_TRANSFORM"
			           translation="-111.447693 -0.079624 120.024010"
			           scale="1.000000 1.000000 1.000000"
			           rotation="-1.000000 0.000000 0.000000 1.570796"
			           >
				<Transform DEF="group_0_033_ifs_TRANSFORM"
				           translation="0.000005 0.000011 0.000000"
				           scale="1.000000 1.000000 1.000000"
				           rotation="0.000000 0.000000 0.000000 0.000000"
				           >
					<Group DEF="group_ME_ID235">
						<Shape>
							<Appearance>
								<Material USE="MA_Shape_006" />
							</Appearance>
							<IndexedFaceSet solid="true"
							                creaseAngle="4.0000"
							                coordIndex="0 1 2 -1 3 2 1 -1 3 4 2 -1 "
							                >
								<Coordinate DEF="coords_ME_ID235"
								            point="78.858101 133.200104 609.882812 80.760124 133.007004 609.881409 81.289780 130.457001 605.341492 82.693176 134.808502 612.271606 83.399200 134.019592 610.667908 "
								            />
							</IndexedFaceSet>
						</Shape>
					</Group>
				</Transform>
			</Transform>
			<Transform DEF="group_0_032_TRANSFORM"
			           translation="-111.447693 -0.079624 120.024010"
			           scale="1.000000 1.000000 1.000000"
			           rotation="-1.000000 0.000000 0.000000 1.570796"
			           >
				<Transform DEF="group_0_032_ifs_TRANSFORM"
				           translation="0.000005 0.000011 0.000000"
				           scale="1.000000 1.000000 1.000000"
				           rotation="0.000000 0.000000 0.000000 0.000000"
				           >
					<Group DEF="group_ME_ID229">
						<Shape>
							<Appearance>
								<Material DEF="MA_Color_A03"
								          diffuseColor="1.000 0.396 0.396"
								          specularColor="0.401 0.401 0.401"
								          emissiveColor="0.000 0.000 0.000"
								          ambientIntensity="0.333"
								          shininess="0.098"
								          transparency="0.0"
								          />
							</Appearance>
							<IndexedFaceSet solid="true"
							                creaseAngle="4.0000"
							                coordIndex="0 1 2 -1 "
							                >
								<Coordinate DEF="coords_ME_ID229"
								            point="94.319916 154.839600 559.826904 85.616516 152.957291 543.935059 89.362015 139.444901 566.305115 "
								            />
							</IndexedFaceSet>
						</Shape>
					</Group>
				</Transform>
			</Transform>
			<Transform DEF="group_0_031_TRANSFORM"
			           translation="-111.447693 -0.079624 120.024010"
			           scale="1.000000 1.000000 1.000000"
			           rotation="-1.000000 0.000000 0.000000 1.570796"
			           >
				<Transform DEF="group_0_031_ifs_TRANSFORM"
				           translation="0.000005 0.000011 0.000000"
				           scale="1.000000 1.000000 1.000000"
				           rotation="0.000000 0.000000 0.000000 0.000000"
				           >
					<Group DEF="group_ME_ID223">
						<Shape>
							<Appearance>
								<Material USE="MA_Shape_006" />
							</Appearance>
							<IndexedFaceSet solid="true"
							                creaseAngle="4.0000"
							                coordIndex="3 4 5 -1 "
							                >
								<Coordinate DEF="coords_ME_ID223"
								            point="66.819382 87.183189 620.775208 70.226486 86.328758 619.578003 68.870178 86.738068 619.621399 68.870178 86.738068 619.621399 70.226486 86.328758 619.578003 66.819382 87.183189 620.775208 "
								            />
							</IndexedFaceSet>
						</Shape>
						<Shape>
							<Appearance>
								<Material USE="MA_material" />
							</Appearance>
							<IndexedFaceSet solid="true"
							                creaseAngle="4.0000"
							                coordIndex="0 1 2 -1 "
							                >
								<Coordinate USE="coords_ME_ID223" />
							</IndexedFaceSet>
						</Shape>
					</Group>
				</Transform>
			</Transform>
			<Transform DEF="group_0_030_TRANSFORM"
			           translation="-111.447693 -0.079624 120.024010"
			           scale="1.000000 1.000000 1.000000"
			           rotation="-1.000000 0.000000 0.000000 1.570796"
			           >
				<Transform DEF="group_0_030_ifs_TRANSFORM"
				           translation="0.000005 0.000011 0.000000"
				           scale="1.000000 1.000000 1.000000"
				           rotation="0.000000 0.000000 0.000000 0.000000"
				           >
					<Group DEF="group_ME_ID215">
						<Shape>
							<Appearance>
								<Material USE="MA_Shape_003" />
							</Appearance>
							<IndexedFaceSet solid="true"
							                creaseAngle="4.0000"
							                coordIndex="0 1 2 -1 0 2 3 -1 1 0 4 -1 3 2 5 -1 6 0 3 -1 4 0 7 -1 4 8 1 -1 3 5 9 -1 6 3 10 -1 7 0 6 -1 11 4 7 -1 12 8 4 -1 10 3 9 -1 9 5 13 -1 11 12 4 -1 14 8 12 -1 10 9 15 -1 9 13 16 -1 17 12 11 -1 18 14 12 -1 15 9 16 -1 18 12 17 -1 19 14 18 -1 15 16 20 -1 21 18 17 -1 22 19 18 -1 21 17 23 -1 22 18 21 -1 24 21 23 -1 25 22 21 -1 24 23 26 -1 25 21 24 -1 "
							                >
								<Coordinate DEF="coords_ME_ID215"
								            point="47.495911 100.679794 622.717102 47.635098 100.569099 622.307373 48.111771 99.242958 622.785095 47.526207 100.057701 623.222656 47.031078 101.999901 622.244812 48.849537 98.313148 623.364075 46.914658 101.501900 623.154053 46.889690 102.119095 622.649597 47.170547 101.889801 621.839478 48.257988 99.146706 623.789795 46.940178 100.884300 623.659058 46.856670 103.183495 622.914612 46.997478 103.067894 622.507690 49.537010 97.459404 623.918762 47.082668 103.514099 621.909668 46.871990 100.788101 624.193665 48.200108 99.039886 624.322876 46.824448 104.249199 623.178589 46.912090 104.691895 622.577393 46.996288 105.136894 621.985657 46.804070 100.691795 624.728455 46.934959 105.586800 623.009094 47.018799 106.031296 622.423035 46.486958 104.530098 623.796875 46.600449 105.857300 623.629761 47.004879 106.768898 622.902466 46.150200 104.803398 624.413086 "
								            />
							</IndexedFaceSet>
						</Shape>
					</Group>
				</Transform>
			</Transform>
			<Transform DEF="group_0_029_TRANSFORM"
			           translation="-111.447693 -0.079624 120.024010"
			           scale="1.000000 1.000000 1.000000"
			           rotation="-1.000000 0.000000 0.000000 1.570796"
			           >
				<Transform DEF="group_0_029_ifs_TRANSFORM"
				           translation="0.000005 0.000011 0.000000"
				           scale="1.000000 1.000000 1.000000"
				           rotation="0.000000 0.000000 0.000000 0.000000"
				           >
					<Group DEF="group_ME_ID209">
						<Shape>
							<Appearance>
								<Material USE="MA_Color_A03" />
							</Appearance>
							<IndexedFaceSet solid="true"
							                creaseAngle="4.0000"
							                coordIndex="0 1 2 -1 1 3 2 -1 0 2 4 -1 3 5 2 -1 2 5 4 -1 0 4 6 -1 3 7 5 -1 5 8 4 -1 4 8 6 -1 7 9 5 -1 5 9 8 -1 8 10 6 -1 7 11 9 -1 9 12 8 -1 8 13 10 -1 11 14 9 -1 9 14 12 -1 8 12 13 -1 13 15 10 -1 14 16 12 -1 12 17 13 -1 13 18 15 -1 12 16 17 -1 13 17 18 -1 18 19 15 -1 17 16 20 -1 18 17 21 -1 18 22 19 -1 16 23 20 -1 17 20 21 -1 24 25 21 -1 19 22 26 -1 20 23 27 -1 21 20 22 -1 22 28 26 -1 23 29 27 -1 20 27 22 -1 22 27 28 -1 27 29 28 -1 "
							                >
								<Coordinate DEF="coords_ME_ID209"
								            point="46.365368 119.531700 598.782104 48.340569 120.694099 598.126587 47.071060 119.509300 598.013184 47.870338 119.754799 596.697205 45.533379 117.948494 598.361511 46.366508 117.958496 597.221008 43.491638 116.161400 599.082397 46.241440 118.397896 595.723389 45.146729 115.077003 597.932190 44.872028 116.122101 596.215881 43.003128 113.239494 599.002197 44.636238 117.148300 594.922180 44.281677 112.496597 596.470398 44.505508 112.421700 598.043396 44.282200 113.377594 595.054504 43.005318 110.910194 599.176758 43.979420 109.769295 595.336060 44.175751 110.622398 596.886780 44.144508 110.730194 598.190796 43.895451 108.853394 599.422607 45.145260 108.395294 597.162109 44.472580 108.610397 598.132812 45.454517 107.308800 598.241028 45.786789 107.431198 596.594910 45.454517 107.308800 598.241028 44.144508 110.730194 598.190796 46.109737 106.482796 598.878662 46.106388 106.794296 597.817261 47.145500 105.111595 598.627014 46.484127 106.303299 597.417297 "
								            />
							</IndexedFaceSet>
						</Shape>
					</Group>
				</Transform>
			</Transform>
			<Transform DEF="group_0_028_TRANSFORM"
			           translation="-111.447693 -0.079624 120.024010"
			           scale="1.000000 1.000000 1.000000"
			           rotation="-1.000000 0.000000 0.000000 1.570796"
			           >
				<Transform DEF="group_0_028_ifs_TRANSFORM"
				           translation="0.000005 0.000011 0.000000"
				           scale="1.000000 1.000000 1.000000"
				           rotation="0.000000 0.000000 0.000000 0.000000"
				           >
					<Group DEF="group_ME_ID201">
						<Shape>
							<Appearance>
								<Material USE="MA_Color_B18" />
							</Appearance>
							<IndexedFaceSet solid="true"
							                creaseAngle="4.0000"
							                coordIndex="0 1 2 -1 1 3 2 -1 0 2 4 -1 1 0 5 -1 6 0 4 -1 0 6 7 -1 0 7 8 -1 5 0 9 -1 9 0 8 -1 9 10 5 -1 11 9 8 -1 12 10 9 -1 11 12 9 -1 12 13 10 -1 11 14 12 -1 12 15 13 -1 12 14 15 -1 14 16 15 -1 "
							                >
								<Coordinate DEF="coords_ME_ID201"
								            point="44.730789 123.272499 627.738892 44.337170 120.162193 626.078003 43.948929 119.948296 626.642090 43.992039 117.378197 624.822021 44.388500 123.220100 628.375000 45.076168 123.306793 627.125671 44.396450 123.233009 628.374695 45.008007 124.229599 628.356018 46.886620 127.290695 628.298401 47.203598 127.289299 627.683777 47.310539 126.936501 627.091675 49.379059 131.318192 628.230591 49.471260 130.950104 627.640259 49.567348 130.580093 627.047791 53.696178 133.266098 626.608398 53.769840 132.883194 626.016907 58.390190 135.037003 624.566467 "
								            />
							</IndexedFaceSet>
						</Shape>
					</Group>
				</Transform>
			</Transform>
			<Transform DEF="group_0_027_TRANSFORM"
			           translation="-111.447693 -0.079624 120.024010"
			           scale="1.000000 1.000000 1.000000"
			           rotation="-1.000000 0.000000 0.000000 1.570796"
			           >
				<Transform DEF="group_0_027_ifs_TRANSFORM"
				           translation="0.000005 0.000011 0.000000"
				           scale="1.000000 1.000000 1.000000"
				           rotation="0.000000 0.000000 0.000000 0.000000"
				           >
					<Group DEF="group_ME_ID195">
						<Shape>
							<Appearance>
								<Material USE="MA_Shape_006" />
							</Appearance>
							<IndexedFaceSet solid="true"
							                creaseAngle="4.0000"
							                coordIndex="0 1 2 -1 1 0 3 -1 3 0 4 -1 "
							                >
								<Coordinate DEF="coords_ME_ID195"
								            point="83.576759 99.407608 56.395229 81.866928 90.001450 45.141750 90.622498 88.968391 52.022778 81.454796 110.256897 45.756149 88.439545 109.370300 53.280170 "
								            />
							</IndexedFaceSet>
						</Shape>
					</Group>
				</Transform>
			</Transform>
			<Transform DEF="group_0_026_TRANSFORM"
			           translation="-111.447693 -0.079624 120.024010"
			           scale="1.000000 1.000000 1.000000"
			           rotation="-1.000000 0.000000 0.000000 1.570796"
			           >
				<Transform DEF="group_0_026_ifs_TRANSFORM"
				           translation="0.000005 0.000011 0.000000"
				           scale="1.000000 1.000000 1.000000"
				           rotation="0.000000 0.000000 0.000000 0.000000"
				           >
					<Group DEF="group_ME_ID189">
						<Shape>
							<Appearance>
								<Material DEF="MA_Color_009"
								          diffuseColor="0.000 0.000 0.000"
								          specularColor="0.401 0.401 0.401"
								          emissiveColor="0.000 0.000 0.000"
								          ambientIntensity="0.333"
								          shininess="0.098"
								          transparency="0.0"
								          />
							</Appearance>
							<IndexedFaceSet solid="true"
							                creaseAngle="4.0000"
							                coordIndex="3 4 5 -1 3 7 4 -1 7 9 4 -1 9 11 4 -1 13 9 7 -1 "
							                >
								<Coordinate DEF="coords_ME_ID189"
								            point="89.362015 139.444901 566.305115 71.213036 138.849091 545.247498 79.178139 125.455795 565.026672 79.178139 125.455795 565.026672 71.213036 138.849091 545.247498 89.362015 139.444901 566.305115 74.370476 108.101799 564.234192 74.370476 108.101799 564.234192 58.507820 97.340698 547.218506 58.507820 97.340698 547.218506 41.813099 122.557800 517.668701 41.813099 122.557800 517.668701 75.865288 92.077148 566.732361 75.865288 92.077148 566.732361 "
								            />
							</IndexedFaceSet>
						</Shape>
						<Shape>
							<Appearance>
								<Material DEF="MA_Color_000"
								          diffuseColor="1.000 1.000 1.000"
								          specularColor="0.401 0.401 0.401"
								          emissiveColor="0.000 0.000 0.000"
								          ambientIntensity="0.333"
								          shininess="0.098"
								          transparency="0.0"
								          />
							</Appearance>
							<IndexedFaceSet solid="true"
							                creaseAngle="4.0000"
							                coordIndex="0 1 2 -1 1 6 2 -1 1 8 6 -1 1 10 8 -1 6 8 12 -1 "
							                >
								<Coordinate USE="coords_ME_ID189" />
							</IndexedFaceSet>
						</Shape>
					</Group>
				</Transform>
			</Transform>
			<Transform DEF="group_0_025_TRANSFORM"
			           translation="-111.447693 -0.079624 120.024010"
			           scale="1.000000 1.000000 1.000000"
			           rotation="-1.000000 0.000000 0.000000 1.570796"
			           >
				<Transform DEF="group_0_025_ifs_TRANSFORM"
				           translation="0.000005 0.000011 0.000000"
				           scale="1.000000 1.000000 1.000000"
				           rotation="0.000000 0.000000 0.000000 0.000000"
				           >
					<Group DEF="group_ME_ID183">
						<Shape>
							<Appearance>
								<Material DEF="MA_Shape_11"
								          diffuseColor="0.000 0.000 0.000"
								          specularColor="0.401 0.401 0.401"
								          emissiveColor="0.000 0.000 0.000"
								          ambientIntensity="0.333"
								          shininess="0.098"
								          transparency="0.0"
								          />
							</Appearance>
							<IndexedFaceSet solid="true"
							                creaseAngle="4.0000"
							                coordIndex="0 1 2 -1 2 1 3 -1 4 0 2 -1 2 3 5 -1 6 0 4 -1 4 2 7 -1 5 3 8 -1 7 2 5 -1 9 6 4 -1 10 4 7 -1 5 8 11 -1 7 5 12 -1 9 4 10 -1 10 7 13 -1 5 11 12 -1 7 12 14 -1 15 9 10 -1 13 7 14 -1 16 10 13 -1 12 11 17 -1 12 18 14 -1 15 10 16 -1 13 14 19 -1 16 13 20 -1 12 17 18 -1 14 18 21 -1 22 15 16 -1 20 13 19 -1 19 14 21 -1 23 16 20 -1 17 24 18 -1 18 25 21 -1 22 16 23 -1 26 15 22 -1 17 27 24 -1 18 24 25 -1 28 22 23 -1 29 26 22 -1 27 30 24 -1 24 31 25 -1 29 22 28 -1 32 26 29 -1 27 33 30 -1 24 30 31 -1 34 29 28 -1 35 32 29 -1 35 29 34 -1 34 36 35 -1 "
							                >
								<Coordinate DEF="coords_ME_ID183"
								            point="46.856670 103.183495 622.914612 46.889690 102.119095 622.649597 46.509277 102.505005 623.713806 46.914658 101.501900 623.154053 46.476898 103.570297 623.978577 46.534138 101.887199 624.219360 46.824448 104.249199 623.178589 46.129379 102.889008 624.779358 46.940178 100.884300 623.659058 46.486958 104.530098 623.796875 46.138821 103.847008 624.596802 46.871990 100.788101 624.193665 46.466309 101.790794 624.754395 46.038002 102.938797 625.178589 46.758858 101.357697 625.180481 46.150200 104.803398 624.413086 46.047607 103.898003 624.995300 46.804070 100.691795 624.728455 47.096779 100.258499 625.154602 46.667770 101.407005 625.579041 45.946278 102.988098 625.577393 47.389668 99.824585 625.580566 46.274628 105.253395 624.581482 46.165379 104.349594 625.167908 48.939510 98.061249 624.500000 49.247879 97.596947 624.924255 46.600449 105.857300 623.629761 48.200108 99.039886 624.322876 46.380039 105.726006 624.745667 46.719250 106.316795 623.788513 50.226128 96.543846 624.079895 50.948627 95.572716 624.192017 47.004879 106.768898 622.902466 49.537010 97.459404 623.918762 46.558670 106.760796 623.698608 46.907848 107.065094 622.859985 46.710770 107.356697 622.728882 "
								            />
							</IndexedFaceSet>
						</Shape>
					</Group>
				</Transform>
			</Transform>
			<Transform DEF="group_0_024_TRANSFORM"
			           translation="-111.447693 -0.079624 120.024010"
			           scale="1.000000 1.000000 1.000000"
			           rotation="-1.000000 0.000000 0.000000 1.570796"
			           >
				<Transform DEF="group_0_024_ifs_TRANSFORM"
				           translation="0.000005 0.000011 0.000000"
				           scale="1.000000 1.000000 1.000000"
				           rotation="0.000000 0.000000 0.000000 0.000000"
				           >
					<Group DEF="group_ME_ID177">
						<Shape>
							<Appearance>
								<Material USE="MA_Shape_006" />
							</Appearance>
							<IndexedFaceSet solid="true"
							                creaseAngle="4.0000"
							                coordIndex="0 1 2 -1 3 0 2 -1 0 4 1 -1 5 0 3 -1 4 0 6 -1 4 7 1 -1 8 5 3 -1 6 0 5 -1 9 5 8 -1 10 6 5 -1 11 9 8 -1 9 10 5 -1 12 9 11 -1 13 10 9 -1 14 12 11 -1 12 13 9 -1 15 12 14 -1 16 13 12 -1 15 14 17 -1 16 12 15 -1 18 15 17 -1 19 16 15 -1 18 17 20 -1 19 15 18 -1 21 18 20 -1 22 19 18 -1 21 22 18 -1 23 19 22 -1 24 22 21 -1 25 23 22 -1 25 22 24 -1 26 23 25 -1 27 26 25 -1 "
							                >
								<Coordinate DEF="coords_ME_ID177"
								            point="48.568638 121.157295 622.010254 48.254269 120.226601 622.660706 48.433720 120.548004 622.672668 48.599689 121.347008 622.229858 48.357510 120.774895 621.863281 48.773399 122.102600 621.555176 48.709728 121.899200 621.307495 47.899658 119.730598 622.609985 48.788338 122.289200 621.807190 49.288509 123.536095 621.223755 49.196709 123.228294 620.901367 49.192318 123.800095 621.672180 49.802517 125.106697 621.148865 49.924191 124.913094 620.447510 49.647358 125.314301 621.638306 51.021618 126.670197 621.596313 51.323078 126.726097 620.856018 50.358158 126.524094 622.060608 51.750858 127.855698 622.088379 52.747379 128.405090 621.578613 51.039577 127.632500 622.476013 51.887440 128.365402 622.987488 52.717480 128.709000 622.637085 53.767288 129.685089 622.845154 52.730850 129.092697 623.561401 53.664700 129.905899 623.707031 54.495419 130.757690 623.937256 52.426090 129.098495 624.595154 "
								            />
							</IndexedFaceSet>
						</Shape>
					</Group>
				</Transform>
			</Transform>
			<Transform DEF="group_0_023_TRANSFORM"
			           translation="-111.447693 -0.079624 120.024010"
			           scale="1.000000 1.000000 1.000000"
			           rotation="-1.000000 0.000000 0.000000 1.570796"
			           >
				<Transform DEF="group_0_023_ifs_TRANSFORM"
				           translation="0.000005 0.000011 0.000000"
				           scale="1.000000 1.000000 1.000000"
				           rotation="0.000000 0.000000 0.000000 0.000000"
				           >
					<Group DEF="group_ME_ID171">
						<Shape>
							<Appearance>
								<Material USE="MA_Shape_006" />
							</Appearance>
							<IndexedFaceSet solid="true"
							                creaseAngle="4.0000"
							                coordIndex="0 1 2 -1 3 0 2 -1 0 4 1 -1 3 2 5 -1 6 0 3 -1 4 7 1 -1 0 8 4 -1 9 3 5 -1 8 0 6 -1 10 6 3 -1 4 11 7 -1 4 8 12 -1 9 5 13 -1 10 3 9 -1 4 12 11 -1 14 7 11 -1 15 9 13 -1 16 10 9 -1 12 17 11 -1 11 18 14 -1 7 14 19 -1 15 13 20 -1 16 9 15 -1 11 17 18 -1 14 18 21 -1 19 14 22 -1 23 15 20 -1 24 16 15 -1 14 21 22 -1 19 22 25 -1 23 20 26 -1 24 15 23 -1 "
							                >
								<Coordinate DEF="coords_ME_ID171"
								            point="47.346638 101.993195 621.364380 47.635098 100.569099 622.307373 47.170547 101.889801 621.839478 47.095020 103.560295 621.661377 47.818359 100.659698 621.829407 47.082668 103.514099 621.909668 47.274540 103.609497 621.096008 48.111771 99.242958 622.785095 47.996002 101.215096 620.257202 47.006298 105.179497 621.744263 46.988178 105.259499 621.423096 48.822189 98.841957 622.376099 48.633968 100.061394 621.400208 46.996288 105.136894 621.985657 49.593449 97.344955 623.507263 46.915058 106.358696 622.356689 46.814381 106.530899 622.093201 49.553558 98.366020 621.973267 50.321068 96.885948 623.042603 48.849537 98.313148 623.364075 47.018799 106.031296 622.423035 50.948627 95.572716 624.192017 50.226128 96.543846 624.079895 46.907848 107.065094 622.859985 46.710770 107.356697 622.728882 49.537010 97.459404 623.918762 47.004879 106.768898 622.902466 "
								            />
							</IndexedFaceSet>
						</Shape>
					</Group>
				</Transform>
			</Transform>
			<Transform DEF="group_0_022_TRANSFORM"
			           translation="-111.447693 -0.079624 120.024010"
			           scale="1.000000 1.000000 1.000000"
			           rotation="-1.000000 0.000000 0.000000 1.570796"
			           >
				<Transform DEF="group_0_022_ifs_TRANSFORM"
				           translation="0.000005 0.000011 0.000000"
				           scale="1.000000 1.000000 1.000000"
				           rotation="0.000000 0.000000 0.000000 0.000000"
				           >
					<Group DEF="group_ME_ID165">
						<Shape>
							<Appearance>
								<Material USE="MA_Shape_006" />
							</Appearance>
							<IndexedFaceSet solid="true"
							                creaseAngle="4.0000"
							                coordIndex="0 1 2 -1 0 6 1 -1 2 1 8 -1 0 2 10 -1 6 12 1 -1 1 14 8 -1 2 8 16 -1 2 16 10 -1 18 0 10 -1 0 18 19 -1 22 12 6 -1 12 14 1 -1 8 14 24 -1 16 8 26 -1 28 29 30 -1 34 0 19 -1 0 34 35 -1 22 38 12 -1 12 40 14 -1 14 42 24 -1 8 24 26 -1 26 44 16 -1 46 28 30 -1 28 46 47 -1 47 46 48 -1 52 38 22 -1 38 40 12 -1 40 54 14 -1 14 54 42 -1 24 42 56 -1 26 24 58 -1 60 44 26 -1 62 52 22 -1 52 64 38 -1 38 66 40 -1 40 68 54 -1 54 70 42 -1 42 72 56 -1 24 56 58 -1 58 60 26 -1 62 22 74 -1 76 52 62 -1 78 64 52 -1 64 66 38 -1 66 68 40 -1 68 80 54 -1 54 80 70 -1 42 70 72 -1 56 72 82 -1 58 56 84 -1 86 60 58 -1 88 74 22 -1 74 88 89 -1 92 62 74 -1 94 76 62 -1 76 78 52 -1 78 96 64 -1 64 98 66 -1 66 100 68 -1 68 102 80 -1 80 102 70 -1 70 104 72 -1 82 72 106 -1 84 56 82 -1 108 58 84 -1 108 86 58 -1 89 88 110 -1 74 89 112 -1 94 62 92 -1 114 92 74 -1 92 114 115 -1 94 118 76 -1 120 78 76 -1 78 122 96 -1 64 96 98 -1 66 98 100 -1 68 100 102 -1 102 104 70 -1 72 104 124 -1 72 124 106 -1 82 106 126 -1 84 82 128 -1 108 84 130 -1 132 86 108 -1 134 94 92 -1 136 115 114 -1 115 134 92 -1 134 115 138 -1 140 118 94 -1 118 120 76 -1 120 122 78 -1 122 142 96 -1 96 144 98 -1 98 146 100 -1 100 148 102 -1 102 148 104 -1 104 150 124 -1 106 124 152 -1 126 106 154 -1 128 82 126 -1 130 84 128 -1 156 108 130 -1 156 132 108 -1 158 94 134 -1 160 115 136 -1 162 140 94 -1 164 118 140 -1 166 120 118 -1 168 122 120 -1 122 170 142 -1 96 142 144 -1 98 144 146 -1 146 148 100 -1 148 150 104 -1 124 150 172 -1 124 172 152 -1 106 152 154 -1 126 154 174 -1 176 128 126 -1 130 128 176 -1 156 130 178 -1 158 162 94 -1 180 158 134 -1 182 140 162 -1 164 140 184 -1 166 118 164 -1 166 168 120 -1 168 170 122 -1 170 186 142 -1 142 188 144 -1 144 188 146 -1 146 190 148 -1 148 192 150 -1 150 194 172 -1 152 172 196 -1 154 152 198 -1 174 154 200 -1 176 126 174 -1 178 130 176 -1 202 156 178 -1 204 162 158 -1 206 158 180 -1 184 140 182 -1 182 162 208 -1 210 168 166 -1 212 170 168 -1 214 186 170 -1 142 186 188 -1 188 190 146 -1 190 192 148 -1 192 194 150 -1 172 194 216 -1 172 216 196 -1 152 196 198 -1 200 154 198 -1 174 200 218 -1 220 176 174 -1 178 176 220 -1 222 202 178 -1 202 224 156 -1 204 158 206 -1 208 162 204 -1 226 210 166 -1 210 212 168 -1 212 214 170 -1 228 186 214 -1 186 230 188 -1 188 230 190 -1 190 232 192 -1 234 194 192 -1 194 236 216 -1 196 216 238 -1 198 196 240 -1 200 198 242 -1 218 200 244 -1 220 174 218 -1 222 178 220 -1 246 202 222 -1 248 224 202 -1 250 204 206 -1 252 208 204 -1 254 210 226 -1 256 212 210 -1 258 214 212 -1 260 228 214 -1 228 230 186 -1 230 232 190 -1 232 234 192 -1 234 236 194 -1 216 236 262 -1 216 262 238 -1 196 238 240 -1 242 198 240 -1 244 200 242 -1 264 218 244 -1 266 220 218 -1 268 222 220 -1 246 248 202 -1 270 246 222 -1 206 272 250 -1 252 204 250 -1 274 254 226 -1 254 256 210 -1 256 258 212 -1 258 260 214 -1 276 228 260 -1 228 278 230 -1 230 278 232 -1 234 232 280 -1 282 236 234 -1 262 236 284 -1 238 262 286 -1 240 238 288 -1 242 240 290 -1 292 244 242 -1 264 244 292 -1 266 218 264 -1 294 220 266 -1 268 220 294 -1 270 222 268 -1 296 248 246 -1 270 296 246 -1 250 272 298 -1 300 252 250 -1 302 254 274 -1 304 256 254 -1 306 258 256 -1 308 260 258 -1 310 276 260 -1 276 278 228 -1 280 232 278 -1 312 234 280 -1 282 234 312 -1 284 236 282 -1 286 262 284 -1 288 238 286 -1 314 240 288 -1 290 240 314 -1 292 242 290 -1 316 264 292 -1 318 266 264 -1 320 294 266 -1 322 268 294 -1 324 270 268 -1 296 326 248 -1 328 296 270 -1 272 330 298 -1 250 298 300 -1 332 302 274 -1 302 304 254 -1 304 306 256 -1 306 308 258 -1 308 310 260 -1 334 276 310 -1 336 278 276 -1 336 280 278 -1 312 280 338 -1 340 282 312 -1 342 284 282 -1 344 286 284 -1 288 286 346 -1 314 288 348 -1 350 290 314 -1 352 292 290 -1 316 292 352 -1 318 264 316 -1 320 266 318 -1 354 294 320 -1 322 294 354 -1 324 268 322 -1 324 328 270 -1 356 326 296 -1 328 356 296 -1 298 330 358 -1 300 298 360 -1 332 274 362 -1 364 302 332 -1 366 304 302 -1 368 306 304 -1 370 308 306 -1 372 310 308 -1 374 334 310 -1 334 336 276 -1 338 280 336 -1 376 312 338 -1 340 312 376 -1 342 282 340 -1 344 284 342 -1 346 286 344 -1 348 288 346 -1 378 314 348 -1 378 350 314 -1 350 352 290 -1 316 352 380 -1 318 316 382 -1 384 320 318 -1 386 354 320 -1 388 322 354 -1 390 324 322 -1 324 392 328 -1 394 356 328 -1 330 396 358 -1 298 358 360 -1 398 332 362 -1 364 366 302 -1 400 364 332 -1 366 368 304 -1 368 370 306 -1 370 372 308 -1 374 310 372 -1 402 334 374 -1 404 336 334 -1 404 338 336 -1 376 338 406 -1 408 340 376 -1 340 410 342 -1 344 342 412 -1 346 344 414 -1 348 346 416 -1 378 348 418 -1 420 350 378 -1 380 352 350 -1 382 316 380 -1 422 318 382 -1 384 318 422 -1 386 320 384 -1 424 354 386 -1 388 354 424 -1 390 322 388 -1 426 324 390 -1 392 394 328 -1 394 428 356 -1 428 394 429 -1 358 396 432 -1 360 358 434 -1 398 362 436 -1 400 332 398 -1 364 438 366 -1 400 440 364 -1 438 368 366 -1 442 370 368 -1 444 372 370 -1 446 374 372 -1 448 402 374 -1 404 334 402 -1 406 338 404 -1 450 376 406 -1 408 376 450 -1 410 340 408 -1 342 410 412 -1 344 412 414 -1 346 414 416 -1 418 348 416 -1 452 378 418 -1 452 420 378 -1 420 380 350 -1 382 380 454 -1 422 382 456 -1 458 384 422 -1 460 386 384 -1 462 424 386 -1 464 388 424 -1 466 390 388 -1 426 390 468 -1 426 470 324 -1 472 473 474 -1 432 396 478 -1 358 432 434 -1 480 398 436 -1 400 398 482 -1 440 438 364 -1 484 440 400 -1 438 442 368 -1 442 444 370 -1 444 446 372 -1 446 448 374 -1 486 402 448 -1 486 404 402 -1 450 406 404 -1 408 450 488 -1 408 490 410 -1 412 410 492 -1 414 412 494 -1 496 416 414 -1 418 416 498 -1 452 418 500 -1 502 420 452 -1 454 380 420 -1 456 382 454 -1 504 422 456 -1 458 422 504 -1 460 384 458 -1 462 386 460 -1 506 424 462 -1 464 424 506 -1 466 388 464 -1 468 390 466 -1 426 468 508 -1 432 478 510 -1 512 434 432 -1 482 398 480 -1 514 400 482 -1 440 516 438 -1 518 484 400 -1 484 520 440 -1 516 442 438 -1 522 444 442 -1 524 446 444 -1 526 448 446 -1 528 486 448 -1 530 450 404 -1 488 450 530 -1 488 490 408 -1 410 490 492 -1 412 492 494 -1 496 414 494 -1 498 416 496 -1 500 418 498 -1 502 452 500 -1 454 420 502 -1 456 454 532 -1 504 456 534 -1 458 504 536 -1 460 458 538 -1 540 462 460 -1 542 506 462 -1 544 464 506 -1 546 466 464 -1 468 466 546 -1 508 468 546 -1 426 508 548 -1 510 478 550 -1 512 432 510 -1 480 552 482 -1 514 482 554 -1 556 400 514 -1 440 520 516 -1 556 518 400 -1 558 484 518 -1 484 560 520 -1 516 522 442 -1 522 524 444 -1 524 526 446 -1 528 448 526 -1 500 498 562 -1 564 502 500 -1 532 454 502 -1 534 456 532 -1 504 534 566 -1 504 566 536 -1 458 536 538 -1 460 538 540 -1 542 462 540 -1 568 506 542 -1 544 506 568 -1 546 464 544 -1 508 546 570 -1 548 508 572 -1 426 548 574 -1 554 510 550 -1 552 512 510 -1 482 552 554 -1 514 554 576 -1 578 556 514 -1 520 580 516 -1 582 518 556 -1 584 558 518 -1 558 560 484 -1 560 586 520 -1 516 580 522 -1 522 588 524 -1 590 526 524 -1 592 528 526 -1 564 500 562 -1 594 502 564 -1 532 502 596 -1 534 532 598 -1 534 600 566 -1 536 566 602 -1 538 536 604 -1 540 538 606 -1 542 540 608 -1 568 542 610 -1 544 568 612 -1 570 546 544 -1 508 570 572 -1 548 572 614 -1 548 616 574 -1 576 554 550 -1 552 510 554 -1 578 514 576 -1 618 556 578 -1 520 586 580 -1 582 584 518 -1 618 582 556 -1 620 558 584 -1 558 622 560 -1 560 624 586 -1 580 588 522 -1 590 524 588 -1 590 592 526 -1 626 528 592 -1 564 562 628 -1 594 564 628 -1 596 502 594 -1 598 532 596 -1 534 598 600 -1 566 600 630 -1 536 602 604 -1 566 630 602 -1 538 604 606 -1 540 606 608 -1 542 608 610 -1 568 610 632 -1 568 632 612 -1 544 612 570 -1 548 614 616 -1 574 616 634 -1 636 578 576 -1 638 618 578 -1 586 640 580 -1 582 642 584 -1 618 644 582 -1 584 646 620 -1 620 622 558 -1 622 624 560 -1 624 648 586 -1 580 640 588 -1 588 650 590 -1 652 592 590 -1 654 626 592 -1 594 628 656 -1 596 594 658 -1 598 596 658 -1 598 658 600 -1 600 660 630 -1 604 602 662 -1 602 630 664 -1 606 604 666 -1 608 606 668 -1 610 608 670 -1 632 610 672 -1 614 674 616 -1 616 676 634 -1 636 576 678 -1 638 578 636 -1 586 648 640 -1 644 642 582 -1 642 646 584 -1 680 644 618 -1 646 682 620 -1 620 684 622 -1 622 686 624 -1 624 688 648 -1 588 640 650 -1 590 650 652 -1 652 654 592 -1 690 626 654 -1 594 656 692 -1 658 594 692 -1 600 658 660 -1 660 694 630 -1 662 602 664 -1 604 662 666 -1 664 630 696 -1 606 666 668 -1 608 668 670 -1 610 670 672 -1 632 672 698 -1 674 676 616 -1 676 700 634 -1 636 678 702 -1 704 638 636 -1 648 706 640 -1 644 708 642 -1 642 710 646 -1 680 618 712 -1 714 644 680 -1 620 682 684 -1 646 716 682 -1 684 686 622 -1 686 688 624 -1 688 718 648 -1 650 640 706 -1 652 650 720 -1 722 654 652 -1 724 690 654 -1 658 692 660 -1 660 726 694 -1 630 694 728 -1 662 664 730 -1 666 662 732 -1 696 630 728 -1 664 696 734 -1 668 666 736 -1 670 668 738 -1 672 670 716 -1 698 672 740 -1 674 742 676 -1 676 744 700 -1 702 678 746 -1 704 636 702 -1 648 718 706 -1 708 710 642 -1 714 708 644 -1 710 716 646 -1 712 618 748 -1 750 680 712 -1 752 714 680 -1 682 754 684 -1 716 738 682 -1 684 756 686 -1 686 758 688 -1 758 718 688 -1 650 706 720 -1 652 720 760 -1 760 722 652 -1 722 724 654 -1 660 692 726 -1 726 762 694 -1 694 764 728 -1 732 662 730 -1 730 664 734 -1 736 666 732 -1 696 728 766 -1 734 696 768 -1 668 736 738 -1 670 738 716 -1 672 716 740 -1 698 740 770 -1 742 744 676 -1 744 772 700 -1 718 774 706 -1 776 710 708 -1 740 716 710 -1 778 712 748 -1 780 750 712 -1 750 752 680 -1 682 738 754 -1 684 754 756 -1 756 758 686 -1 758 782 718 -1 720 706 774 -1 760 720 784 -1 764 722 760 -1 762 724 722 -1 694 762 764 -1 728 764 786 -1 732 730 788 -1 730 734 788 -1 736 732 790 -1 728 786 766 -1 696 766 768 -1 792 734 768 -1 738 736 754 -1 770 740 776 -1 742 794 744 -1 744 778 772 -1 782 774 718 -1 740 710 776 -1 778 748 772 -1 780 712 778 -1 754 790 756 -1 756 796 758 -1 796 782 758 -1 720 774 784 -1 760 784 786 -1 786 764 760 -1 762 722 764 -1 790 732 788 -1 788 734 792 -1 754 736 790 -1 786 784 766 -1 766 798 768 -1 768 798 792 -1 794 778 744 -1 798 774 782 -1 794 780 778 -1 756 790 796 -1 792 782 796 -1 784 774 798 -1 790 788 796 -1 796 788 792 -1 766 784 798 -1 792 798 782 -1 "
							                >
								<Coordinate DEF="coords_ME_ID165"
								            point="76.363289 87.801140 610.009888 74.588150 90.941025 604.612610 77.148682 90.512024 604.907104 77.148682 90.512024 604.907104 74.588150 90.941025 604.612610 76.363289 87.801140 610.009888 73.983871 88.101387 609.664307 73.983871 88.101387 609.664307 75.128128 94.439285 599.529297 75.128128 94.439285 599.529297 81.025375 91.732056 601.852173 81.025375 91.732056 601.852173 71.508850 91.011169 605.139771 71.508850 91.011169 605.139771 71.580490 95.030945 598.899658 71.580490 95.030945 598.899658 77.835464 93.199669 600.131165 77.835464 93.199669 600.131165 82.316368 91.359497 602.343689 80.729126 89.533409 606.039307 80.729126 89.533409 606.039307 82.316368 91.359497 602.343689 70.527779 88.625450 610.654297 70.527779 88.625450 610.654297 72.434807 100.572701 593.411682 72.434807 100.572701 593.411682 74.924248 99.736885 594.464661 74.924248 99.736885 594.464661 80.729126 89.533409 606.039307 82.316368 91.359497 602.343689 84.061859 90.855759 603.008301 84.061859 90.855759 603.008301 82.316368 91.359497 602.343689 80.729126 89.533409 606.039307 78.069870 85.987427 612.019470 77.778496 85.682175 612.555603 77.778496 85.682175 612.555603 78.069870 85.987427 612.019470 65.757889 91.213326 606.875488 65.757889 91.213326 606.875488 67.207031 93.306610 601.485107 67.207031 93.306610 601.485107 68.663689 101.031296 592.234558 68.663689 101.031296 592.234558 77.517578 95.541428 594.159973 77.517578 95.541428 594.159973 79.683205 82.830315 615.981812 78.069870 85.987427 612.019470 77.778496 85.682175 612.555603 77.778496 85.682175 612.555603 79.683205 82.830315 615.981812 78.069870 85.987427 612.019470 61.394947 91.419495 611.924561 61.394947 91.419495 611.924561 67.163956 96.676811 596.306458 67.163956 96.676811 596.306458 68.619308 106.836395 587.807861 68.619308 106.836395 587.807861 71.716942 106.915695 588.326660 71.716942 106.915695 588.326660 74.267349 102.689995 587.912659 74.267349 102.689995 587.912659 62.758560 90.011002 615.678101 62.758560 90.011002 615.678101 59.137798 93.047668 607.590881 59.137798 93.047668 607.590881 61.971230 93.448318 602.796021 61.971230 93.448318 602.796021 63.518700 95.364868 598.177856 63.518700 95.364868 598.177856 64.878426 101.247795 591.097168 64.878426 101.247795 591.097168 64.649399 106.584595 587.268311 64.649399 106.584595 587.268311 70.743767 87.240868 615.104065 70.743767 87.240868 615.104065 55.824249 93.423645 616.277405 55.824249 93.423645 616.277405 55.163570 94.294258 612.129211 55.163570 94.294258 612.129211 64.311096 97.451950 594.891113 64.311096 97.451950 594.891113 65.517868 111.659599 586.309082 65.517868 111.659599 586.309082 69.140129 111.749496 587.162170 69.140129 111.749496 587.162170 72.832626 107.327698 583.574036 72.832626 107.327698 583.574036 72.834030 86.361336 611.531067 72.670265 86.377975 612.005676 72.670265 86.377975 612.005676 72.834030 86.361336 611.531067 62.795849 88.706436 619.422302 62.795849 88.706436 619.422302 56.648987 91.903236 619.930786 56.648987 91.903236 619.930786 54.859180 95.009956 607.033203 54.859180 95.009956 607.033203 57.680977 94.750450 602.491455 57.680977 94.750450 602.491455 59.572727 96.127747 597.813782 59.572727 96.127747 597.813782 61.599087 98.461357 593.667603 61.599087 98.461357 593.667603 61.076939 103.055008 588.852051 61.076939 103.055008 588.852051 60.689987 112.262199 585.480286 60.689987 112.262199 585.480286 72.573456 113.869194 588.123413 72.573456 113.869194 588.123413 72.940239 86.257057 611.571472 72.940239 86.257057 611.571472 71.877205 85.596779 615.722778 71.877205 85.596779 615.722778 70.334625 86.427307 618.797668 69.082565 86.652527 619.500061 69.082565 86.652527 619.500061 70.334625 86.427307 618.797668 51.411278 96.618500 619.630554 51.411278 96.618500 619.630554 51.121910 97.015839 616.368103 51.121910 97.015839 616.368103 51.734669 96.664894 611.285583 51.734669 96.664894 611.285583 59.190037 107.537003 586.156860 59.190037 107.537003 586.156860 62.330917 116.732796 586.283691 62.330917 116.732796 586.283691 66.724312 115.876396 587.032288 66.724312 115.876396 587.032288 70.177376 118.174500 588.260864 70.177376 118.174500 588.260864 73.989410 114.389496 584.018616 73.989410 114.389496 584.018616 66.542412 87.222176 620.803467 66.542412 87.222176 620.803467 70.255226 86.269409 619.514587 70.255226 86.269409 619.514587 67.124870 87.072708 620.601257 67.124870 87.072708 620.601257 51.355518 95.863281 621.355286 51.355518 95.863281 621.355286 52.353630 96.734451 605.792297 52.353630 96.734451 605.792297 54.899189 95.980225 602.161865 54.899189 95.980225 602.161865 56.176449 97.193871 598.031799 56.176449 97.193871 598.031799 57.496380 99.647301 592.576599 57.496380 99.647301 592.576599 56.484230 103.725296 588.265503 56.484230 103.725296 588.265503 55.717808 112.473801 584.986023 55.717808 112.473801 584.986023 57.635880 117.267700 585.801697 57.635880 117.267700 585.801697 74.362816 121.104095 588.478210 74.362816 121.104095 588.478210 55.539528 90.918144 622.773499 55.539528 90.918144 622.773499 67.124870 87.072708 620.601257 67.124870 87.072708 620.601257 52.461517 93.782860 622.554382 52.461517 93.782860 622.554382 48.633968 100.061394 621.400208 48.633968 100.061394 621.400208 47.996002 101.215096 620.257202 47.996002 101.215096 620.257202 49.043060 99.217094 615.160583 49.043060 99.217094 615.160583 49.972370 98.325569 609.796204 49.972370 98.325569 609.796204 54.714108 108.008301 586.053406 54.714108 108.008301 586.053406 62.033318 121.851196 589.633606 62.033318 121.851196 589.633606 66.779579 120.831009 589.855103 66.779579 120.831009 589.855103 71.021576 123.463295 592.093872 71.021576 123.463295 592.093872 59.663948 88.926430 623.297058 59.663948 88.926430 623.297058 50.321068 96.885948 623.042603 50.321068 96.885948 623.042603 49.553558 98.366020 621.973267 49.553558 98.366020 621.973267 50.785809 98.451195 604.358704 50.785809 98.451195 604.358704 53.303978 97.730644 600.533875 53.303978 97.730644 600.533875 54.144600 99.356544 595.698914 54.144600 99.356544 595.698914 54.200329 101.567795 591.626038 54.200329 101.567795 591.626038 53.193348 104.914894 588.465515 53.193348 104.914894 588.465515 52.431099 112.779198 585.891296 52.431099 112.779198 585.891296 53.998928 117.398697 586.100586 53.998928 117.398697 586.100586 57.962147 121.365196 588.256165 57.962147 121.365196 588.256165 75.314590 124.302094 593.696045 75.314590 124.302094 593.696045 52.094620 93.322960 624.627258 52.094620 93.322960 624.627258 53.325558 90.840431 625.417603 53.325558 90.840431 625.417603 50.948627 95.572716 624.192017 50.948627 95.572716 624.192017 47.731968 101.896599 617.831482 47.731968 101.896599 617.831482 48.335079 100.301094 613.304871 48.335079 100.301094 613.304871 48.946438 99.694939 608.101196 48.946438 99.694939 608.101196 51.448818 108.555695 586.646912 51.448818 108.555695 586.646912 62.032257 125.192894 592.736511 62.032257 125.192894 592.736511 67.392189 126.350594 595.059875 67.392189 126.350594 595.059875 72.532959 126.930496 596.846863 72.532959 126.930496 596.846863 77.852737 124.358398 589.580078 77.852737 124.358398 589.580078 47.274540 103.609497 621.096008 47.274540 103.609497 621.096008 49.651657 100.179794 603.204102 49.651657 100.179794 603.204102 51.597599 99.537338 599.425598 51.597599 99.537338 599.425598 51.853268 101.093002 595.344482 51.853268 101.093002 595.344482 51.353180 103.381195 592.084167 51.353180 103.381195 592.084167 50.336048 106.135498 589.209656 50.336048 106.135498 589.209656 49.402470 113.049294 586.749695 49.402470 113.049294 586.749695 51.083729 117.640900 587.580566 51.083729 117.640900 587.580566 54.705799 121.360397 588.488159 54.705799 121.360397 588.488159 58.363430 124.038795 591.056213 58.363430 124.038795 591.056213 76.642410 127.068596 597.989380 76.642410 127.068596 597.989380 79.137177 127.147400 594.006592 79.137177 127.147400 594.006592 50.341579 95.195847 625.539062 50.341579 95.195847 625.539062 49.247879 97.596947 624.924255 49.247879 97.596947 624.924255 47.178749 104.124298 619.072205 47.178749 104.124298 619.072205 47.524029 102.528801 616.134033 47.524029 102.528801 616.134033 47.713688 101.429901 611.374512 47.713688 101.429901 611.374512 48.128258 101.148598 606.528809 48.128258 101.148598 606.528809 49.174679 109.318199 587.722595 49.174679 109.318199 587.722595 59.106857 126.398003 595.044312 59.106857 126.398003 595.044312 62.846020 127.923195 597.657288 62.846020 127.923195 597.657288 72.031960 129.993393 602.341187 72.031960 129.993393 602.341187 76.630692 129.991898 603.579041 76.630692 129.991898 603.579041 49.681797 93.739098 626.471313 49.681797 93.739098 626.471313 46.988178 105.259499 621.423096 46.988178 105.259499 621.423096 48.587910 101.801201 602.371765 48.587910 101.801201 602.371765 50.070229 101.173798 599.008789 50.070229 101.173798 599.008789 50.022659 102.707199 595.819214 50.022659 102.707199 595.819214 49.218609 106.262596 592.090881 49.218609 106.262596 592.090881 48.246002 109.003899 590.130676 48.246002 109.003899 590.130676 48.380009 112.942497 589.696289 48.380009 112.942497 589.696289 49.043068 116.990898 589.804871 49.043068 116.990898 589.804871 52.285160 121.055298 589.516663 52.285160 121.055298 589.516663 56.120567 123.959297 591.645203 56.120567 123.959297 591.645203 66.355385 129.548294 600.779785 66.355385 129.548294 600.779785 79.237381 127.519600 599.302612 79.237381 127.519600 599.302612 46.742420 98.306450 626.504883 46.742420 98.306450 626.504883 47.389668 99.824585 625.580566 47.389668 99.824585 625.580566 46.316879 106.704895 619.652405 46.316879 106.704895 619.652405 46.912460 105.176003 617.608093 46.912460 105.176003 617.608093 46.865429 103.827896 613.946472 46.865429 103.827896 613.946472 47.016510 102.817795 609.285706 47.016510 102.817795 609.285706 47.443829 102.710701 605.096863 47.443829 102.710701 605.096863 49.160679 104.723099 594.263184 49.160679 104.723099 594.263184 50.028629 119.891495 590.668457 50.028629 119.891495 590.668457 56.098389 125.710899 595.646606 56.098389 125.710899 595.646606 58.013329 128.081696 599.971191 58.013329 128.081696 599.971191 61.201420 129.775696 602.469299 61.201420 129.775696 602.469299 68.991310 132.033401 607.218201 68.991310 132.033401 607.218201 76.770226 133.399597 610.014404 76.770226 133.399597 610.014404 81.761627 127.503494 595.052490 81.761627 127.503494 595.052490 79.316917 130.482697 605.108276 79.316917 130.482697 605.108276 46.092720 96.790550 627.429871 46.092720 96.790550 627.429871 45.604340 108.214897 621.159607 45.604340 108.214897 621.159607 47.611870 103.427101 601.644470 47.611870 103.427101 601.644470 48.695007 102.882004 598.938049 48.695007 102.882004 598.938049 48.430050 104.280296 596.633606 48.430050 104.280296 596.633606 47.605980 107.212700 594.023865 47.605980 107.212700 594.023865 47.448097 109.668007 592.853760 47.448097 109.668007 592.853760 47.525040 113.161598 592.402710 47.525040 113.161598 592.402710 48.108688 116.651299 592.467041 48.108688 116.651299 592.467041 49.087387 119.378098 593.208496 49.087387 119.378098 593.208496 52.032177 122.443794 592.977478 52.032177 122.443794 592.977478 54.053787 123.387596 592.006714 54.053787 123.387596 592.006714 63.743477 131.324799 605.595398 63.743477 131.324799 605.595398 82.005569 127.889496 600.554565 82.005569 127.889496 600.554565 46.019447 99.888885 626.503662 46.019447 99.888885 626.503662 46.667770 101.407005 625.579041 46.667770 101.407005 625.579041 46.814381 106.530899 622.093201 46.814381 106.530899 622.093201 44.860069 109.398201 619.315063 44.860069 109.398201 619.315063 46.030857 107.652596 618.185608 46.030857 107.652596 618.185608 46.157639 106.627197 615.353210 46.157639 106.627197 615.353210 46.042770 105.230301 611.616272 46.042770 105.230301 611.616272 46.488541 104.207497 607.374695 46.488541 104.207497 607.374695 46.778008 104.210098 603.792175 46.778008 104.210098 603.792175 47.674458 105.779198 595.610168 47.674458 105.779198 595.610168 50.366631 121.518700 594.282715 50.366631 121.518700 594.282715 53.747040 124.537598 595.610657 53.747040 124.537598 595.610657 54.853260 126.487099 599.208069 54.853260 126.487099 599.208069 55.894928 129.127594 605.168213 55.894928 129.127594 605.168213 58.214359 130.365891 607.312195 58.214359 130.365891 607.312195 62.666718 132.600098 611.712280 62.666718 132.600098 611.712280 66.291771 133.812500 614.912170 66.291771 133.812500 614.912170 78.858101 133.200104 609.882812 78.858101 133.200104 609.882812 81.289780 130.457001 605.341492 81.289780 130.457001 605.341492 44.617050 100.833397 627.387024 44.617050 100.833397 627.387024 45.593639 108.429893 622.427856 45.593639 108.429893 622.427856 43.394588 111.904297 621.264709 43.394588 111.904297 621.264709 46.829800 104.728897 601.331787 46.829800 104.728897 601.331787 47.145500 105.111595 598.627014 47.145500 105.111595 598.627014 47.555370 105.243896 596.872803 47.555370 105.243896 596.872803 46.244839 107.627800 595.369873 46.244839 107.627800 595.369873 45.642979 109.945801 594.274292 45.642979 109.945801 594.274292 45.858120 113.380898 593.969788 45.858120 113.380898 593.969788 46.270050 117.221596 593.994690 46.270050 117.221596 593.994690 47.889149 118.935600 594.746887 47.889149 118.935600 594.746887 49.192089 120.671799 595.497864 49.192089 120.671799 595.497864 51.757889 123.297897 596.085022 51.757889 123.297897 596.085022 54.227139 127.630699 603.330566 54.227139 127.630699 603.330566 58.889637 131.371704 610.833008 58.889637 131.371704 610.833008 58.390190 135.037003 624.566467 58.390190 135.037003 624.566467 83.953476 133.437500 609.416382 83.399200 134.019592 610.667908 83.399200 134.019592 610.667908 83.953476 133.437500 609.416382 44.669800 103.741295 626.428711 44.669800 103.741295 626.428711 45.946278 102.988098 625.577393 45.946278 102.988098 625.577393 46.710770 107.356697 622.728882 46.710770 107.356697 622.728882 44.913929 108.905396 616.376038 44.913929 108.905396 616.376038 43.389690 110.866295 617.413696 43.389690 110.866295 617.413696 44.787579 107.553398 612.890198 44.787579 107.553398 612.890198 45.434868 106.597900 609.095093 45.434868 106.597900 609.095093 45.899090 105.714699 605.277466 45.899090 105.714699 605.277466 46.091080 105.709801 602.556580 46.091080 105.709801 602.556580 46.833649 106.172394 596.721313 46.833649 106.172394 596.721313 50.321320 122.160400 596.393860 50.321320 122.160400 596.393860 52.619080 124.827599 598.694702 52.619080 124.827599 598.694702 52.476250 125.895004 601.981018 52.476250 125.895004 601.981018 51.930347 127.486008 607.316589 51.930347 127.486008 607.316589 53.293617 128.935791 609.350098 53.293617 128.935791 609.350098 54.741730 129.839401 611.755310 54.741730 129.839401 611.755310 57.645267 131.746002 615.551758 57.645267 131.746002 615.551758 60.112099 133.064301 616.835388 60.112099 133.064301 616.835388 58.875107 133.601791 620.739014 58.875107 133.601791 620.739014 71.798805 135.674500 620.225586 71.798805 135.674500 620.225586 85.263138 137.167603 615.374512 83.953476 133.437500 609.416382 83.399200 134.019592 610.667908 83.399200 134.019592 610.667908 83.953476 133.437500 609.416382 85.263138 137.167603 615.374512 43.312500 104.831596 627.228577 43.312500 104.831596 627.228577 46.558670 106.760796 623.698608 46.558670 106.760796 623.698608 44.808598 109.008797 623.383606 44.808598 109.008797 623.383606 41.884560 112.719299 618.101685 41.884560 112.719299 618.101685 46.057438 106.161194 600.355042 46.057438 106.161194 600.355042 45.786789 107.431198 596.594910 45.786789 107.431198 596.594910 43.979420 109.769295 595.336060 43.979420 109.769295 595.336060 44.282200 113.377594 595.054504 44.282200 113.377594 595.054504 44.636238 117.148300 594.922180 44.636238 117.148300 594.922180 46.241440 118.397896 595.723389 46.241440 118.397896 595.723389 47.870338 119.754799 596.697205 47.870338 119.754799 596.697205 49.310169 121.454201 597.329895 49.310169 121.454201 597.329895 50.489571 123.005096 598.596558 50.489571 123.005096 598.596558 50.924088 125.667007 605.466675 50.924088 125.667007 605.466675 55.017208 130.082596 614.966492 55.017208 130.082596 614.966492 55.610069 131.841095 622.825500 55.610069 131.841095 622.825500 44.668987 105.711395 625.860168 44.668987 105.711395 625.860168 46.165379 104.349594 625.167908 46.165379 104.349594 625.167908 43.119003 111.977394 623.342773 43.119003 111.977394 623.342773 43.619247 109.769600 613.880188 43.619247 109.769600 613.880188 42.899849 114.439598 621.050171 42.899849 114.439598 621.050171 42.258591 111.139900 614.428589 42.258591 111.139900 614.428589 44.243950 108.678894 610.208069 44.243950 108.678894 610.208069 44.880100 107.918098 606.766602 44.880100 107.918098 606.766602 45.192898 107.295799 603.892395 45.192898 107.295799 603.892395 45.045387 107.620895 601.388489 45.045387 107.620895 601.388489 46.484127 106.303299 597.417297 46.484127 106.303299 597.417297 51.005630 124.266800 600.999084 51.005630 124.266800 600.999084 50.048309 124.123894 603.667358 50.048309 124.123894 603.667358 49.218758 124.157394 608.580566 49.218758 124.157394 608.580566 50.208569 125.593796 610.776672 50.208569 125.593796 610.776672 51.391449 126.840500 613.054565 51.391449 126.840500 613.054565 52.277298 127.706009 615.410767 52.277298 127.706009 615.410767 54.025177 129.751404 618.548279 54.025177 129.751404 618.548279 56.040417 131.510590 619.890869 56.040417 131.510590 619.890869 55.919380 132.718399 624.405273 55.919380 132.718399 624.405273 43.228260 107.805794 626.227295 43.228260 107.805794 626.227295 46.380039 105.726006 624.745667 46.380039 105.726006 624.745667 44.191540 108.638397 624.761475 44.191540 108.638397 624.761475 43.314510 114.544495 623.128601 43.314510 114.544495 623.128601 41.718700 114.719200 618.106873 41.718700 114.719200 618.106873 40.775410 112.589195 614.879211 40.775410 112.589195 614.879211 48.340569 120.694099 598.126587 48.340569 120.694099 598.126587 49.158649 121.728600 598.606201 49.158649 121.728600 598.606201 48.384739 122.787094 606.301697 48.384739 122.787094 606.301697 52.230240 127.877594 617.956177 52.230240 127.877594 617.956177 52.747379 128.405090 621.578613 52.747379 128.405090 621.578613 53.767288 129.685089 622.845154 53.767288 129.685089 622.845154 53.769840 132.883194 626.016907 53.769840 132.883194 626.016907 42.997238 111.523796 625.083862 42.997238 111.523796 625.083862 43.350491 115.000198 624.962891 43.350491 115.000198 624.962891 42.977940 109.771194 610.782715 42.977940 109.771194 610.782715 44.093418 116.319695 622.675476 44.093418 116.319695 622.675476 43.510460 116.229797 620.494385 43.510460 116.229797 620.494385 41.422729 111.011795 611.212280 41.422729 111.011795 611.212280 43.714458 109.105896 607.668213 43.714458 109.105896 607.668213 44.379128 109.722198 606.215515 44.379128 109.722198 606.215515 44.479088 109.173096 603.424805 44.479088 109.173096 603.424805 48.821709 121.818794 599.930603 48.821709 121.818794 599.930603 49.712490 122.954399 600.743591 49.712490 122.954399 600.743591 49.456409 123.133095 602.331665 49.456409 123.133095 602.331665 47.959003 121.867699 604.229187 47.959003 121.867699 604.229187 46.909439 121.111794 608.460266 46.909439 121.111794 608.460266 47.755470 122.154694 611.275513 47.755470 122.154694 611.275513 48.813770 123.390694 613.808594 48.813770 123.390694 613.808594 49.806858 124.550301 616.025085 49.806858 124.550301 616.025085 50.065300 124.894394 618.288879 50.065300 124.894394 618.288879 51.323078 126.726097 620.856018 51.323078 126.726097 620.856018 54.495419 130.757690 623.937256 54.495419 130.757690 623.937256 52.170589 130.718597 625.455078 52.170589 130.718597 625.455078 43.992039 117.378197 624.822021 43.992039 117.378197 624.822021 42.370369 116.435600 617.760803 42.370369 116.435600 617.760803 40.700619 114.683197 614.887207 40.700619 114.683197 614.887207 39.426388 112.649094 611.723083 39.426388 112.649094 611.723083 43.907379 109.903008 601.119873 43.907379 109.903008 601.119873 48.420429 121.129601 599.067566 48.420429 121.129601 599.067566 45.979900 119.542297 606.152039 45.979900 119.542297 606.152039 49.924191 124.913094 620.447510 49.924191 124.913094 620.447510 49.567348 130.580093 627.047791 49.567348 130.580093 627.047791 43.627930 116.956009 626.697876 43.627930 116.956009 626.697876 43.948929 119.948296 626.642090 43.948929 119.948296 626.642090 42.425869 109.501198 607.659668 42.425869 109.501198 607.659668 45.718159 117.789795 621.861023 45.718159 117.789795 621.861023 45.811138 118.305794 623.691101 45.811138 118.305794 623.691101 45.244808 117.710899 619.812866 45.244808 117.710899 619.812866 40.240360 111.072395 608.075500 40.240360 111.072395 608.075500 43.156868 110.449394 606.769958 43.156868 110.449394 606.769958 43.843578 111.615700 606.045654 43.843578 111.615700 606.045654 43.647209 111.560097 602.728210 43.647209 111.560097 602.728210 47.849899 120.781593 599.744202 47.849899 120.781593 599.744202 48.330219 121.833694 601.887085 48.330219 121.833694 601.887085 46.573578 120.207497 603.065369 46.573578 120.207497 603.065369 45.520699 119.867897 609.603027 45.520699 119.867897 609.603027 44.526260 119.002594 607.539001 44.526260 119.002594 607.539001 46.183857 120.323494 612.559021 46.183857 120.323494 612.559021 47.214809 121.336395 615.152405 47.214809 121.336395 615.152405 48.379120 121.969200 617.528687 48.379120 121.969200 617.528687 48.745869 122.327003 619.575195 48.745869 122.327003 619.575195 52.426090 129.098495 624.595154 52.426090 129.098495 624.595154 49.886948 128.925598 626.155579 49.886948 128.925598 626.155579 42.796028 108.593002 626.851868 42.796028 108.593002 626.851868 45.923660 119.444008 624.714111 45.923660 119.444008 624.714111 44.136719 117.866005 616.865173 44.136719 117.866005 616.865173 41.243088 116.315094 614.678162 41.243088 116.315094 614.678162 39.436428 114.628395 611.726501 39.436428 114.628395 611.726501 38.037930 112.863396 608.652161 38.037930 112.863396 608.652161 43.659531 111.740295 600.729492 43.659531 111.740295 600.729492 47.337669 120.628197 600.934387 47.337669 120.628197 600.934387 44.668468 118.286697 603.485291 44.668468 118.286697 603.485291 43.045818 117.866798 606.529968 43.045818 117.866798 606.529968 49.196709 123.228294 620.901367 49.196709 123.228294 620.901367 47.310539 126.936501 627.091675 47.310539 126.936501 627.091675 43.405251 114.019798 628.498108 43.405251 114.019798 628.498108 44.388500 123.220100 628.375000 44.388500 123.220100 628.375000 41.061440 110.838196 607.023865 41.061440 110.838196 607.023865 47.899658 119.730598 622.609985 47.899658 119.730598 622.609985 47.564568 119.468094 620.755371 47.564568 119.468094 620.755371 45.865467 120.738098 625.183594 45.865467 120.738098 625.183594 47.893097 120.659996 623.665466 47.893097 120.659996 623.665466 47.127838 119.652199 618.736694 47.127838 119.652199 618.736694 38.758617 112.713493 607.612000 38.758617 112.713493 607.612000 41.738590 112.063194 606.369019 41.738590 112.063194 606.369019 43.460171 114.235397 603.414612 43.460171 114.235397 603.414612 43.630138 113.823898 601.132385 43.630138 113.823898 601.132385 45.635048 119.023499 601.254272 45.635048 119.023499 601.254272 44.098560 117.816002 605.606262 44.098560 117.816002 605.606262 43.377148 118.404007 608.489197 43.377148 118.404007 608.489197 43.833740 118.464600 610.502869 43.833740 118.464600 610.502869 41.830528 117.502296 607.194763 41.830528 117.502296 607.194763 44.538990 118.709496 613.428101 44.538990 118.709496 613.428101 45.777370 119.167694 616.139282 45.777370 119.167694 616.139282 48.217438 120.918198 620.259888 48.217438 120.918198 620.259888 50.202599 127.312393 625.272278 50.202599 127.312393 625.272278 47.641968 125.323395 626.204895 47.641968 125.323395 626.204895 42.532509 105.023499 628.562012 42.532509 105.023499 628.562012 44.337170 120.162193 626.078003 44.337170 120.162193 626.078003 48.009197 123.016693 624.948486 48.009197 123.016693 624.948486 47.976620 121.727295 624.556580 47.976620 121.727295 624.556580 42.704357 117.423004 614.193054 42.704357 117.423004 614.193054 39.795120 116.114799 611.671875 39.795120 116.114799 611.671875 38.154488 114.606697 608.622498 38.154488 114.606697 608.622498 43.600960 114.445297 605.955872 43.600960 114.445297 605.955872 43.989948 116.685394 601.408691 43.989948 116.685394 601.408691 43.620579 116.572594 603.777039 43.620579 116.572594 603.777039 41.855907 116.701698 606.318359 41.855907 116.701698 606.318359 40.077278 116.382698 606.596680 40.077278 116.382698 606.596680 48.709728 121.899200 621.307495 48.709728 121.899200 621.307495 45.076168 123.306793 627.125671 45.076168 123.306793 627.125671 39.569248 112.561897 606.635864 39.569248 112.561897 606.635864 48.357510 120.774895 621.863281 48.357510 120.774895 621.863281 46.598877 123.844597 626.214294 46.598877 123.844597 626.214294 48.121571 124.449394 625.330688 48.121571 124.449394 625.330688 38.808300 114.596596 607.591675 38.808300 114.596596 607.591675 41.477768 115.035896 606.369873 41.477768 115.035896 606.369873 43.343048 116.652008 605.840088 43.343048 116.652008 605.840088 41.075840 117.239594 608.083191 41.075840 117.239594 608.083191 41.545349 117.170494 611.155457 41.545349 117.170494 611.155457 39.267139 116.154007 607.541565 39.267139 116.154007 607.541565 49.132298 125.877594 625.318909 49.132298 125.877594 625.318909 38.535538 116.023895 608.574463 38.535538 116.023895 608.574463 39.577690 114.828003 606.625671 39.577690 114.828003 606.625671 "
								            />
							</IndexedFaceSet>
						</Shape>
						<Shape>
							<Appearance>
								<Material USE="MA_Color_009" />
							</Appearance>
							<IndexedFaceSet solid="true"
							                creaseAngle="4.0000"
							                coordIndex="3 4 5 -1 4 7 5 -1 9 4 3 -1 11 3 5 -1 4 13 7 -1 9 15 4 -1 17 9 3 -1 11 17 3 -1 20 21 5 -1 11 5 21 -1 7 13 23 -1 4 15 13 -1 25 15 9 -1 27 9 17 -1 31 32 33 -1 36 37 5 -1 20 5 37 -1 13 39 23 -1 15 41 13 -1 25 43 15 -1 27 25 9 -1 17 45 27 -1 49 50 51 -1 51 50 33 -1 31 33 50 -1 23 39 53 -1 13 41 39 -1 15 55 41 -1 43 55 15 -1 57 43 25 -1 59 25 27 -1 27 45 61 -1 23 53 63 -1 39 65 53 -1 41 67 39 -1 55 69 41 -1 43 71 55 -1 57 73 43 -1 59 57 25 -1 27 61 59 -1 75 23 63 -1 63 53 77 -1 53 65 79 -1 39 67 65 -1 41 69 67 -1 55 81 69 -1 71 81 55 -1 73 71 43 -1 83 73 57 -1 85 57 59 -1 59 61 87 -1 90 91 75 -1 23 75 91 -1 75 63 93 -1 63 77 95 -1 53 79 77 -1 65 97 79 -1 67 99 65 -1 69 101 67 -1 81 103 69 -1 71 103 81 -1 73 105 71 -1 107 73 83 -1 83 57 85 -1 85 59 109 -1 59 87 109 -1 111 91 90 -1 113 90 75 -1 93 63 95 -1 116 117 93 -1 75 93 117 -1 77 119 95 -1 77 79 121 -1 97 123 79 -1 99 97 65 -1 101 99 67 -1 103 101 69 -1 71 105 103 -1 125 105 73 -1 107 125 73 -1 127 107 83 -1 129 83 85 -1 131 85 109 -1 109 87 133 -1 93 95 135 -1 117 116 137 -1 139 116 135 -1 93 135 116 -1 95 119 141 -1 77 121 119 -1 79 123 121 -1 97 143 123 -1 99 145 97 -1 101 147 99 -1 103 149 101 -1 105 149 103 -1 125 151 105 -1 153 125 107 -1 155 107 127 -1 127 83 129 -1 129 85 131 -1 131 109 157 -1 109 133 157 -1 135 95 159 -1 137 116 161 -1 95 141 163 -1 141 119 165 -1 119 121 167 -1 121 123 169 -1 143 171 123 -1 145 143 97 -1 147 145 99 -1 101 149 147 -1 105 151 149 -1 173 151 125 -1 153 173 125 -1 155 153 107 -1 175 155 127 -1 127 129 177 -1 177 129 131 -1 179 131 157 -1 95 163 159 -1 135 159 181 -1 163 141 183 -1 185 141 165 -1 165 119 167 -1 121 169 167 -1 123 171 169 -1 143 187 171 -1 145 189 143 -1 147 189 145 -1 149 191 147 -1 151 193 149 -1 173 195 151 -1 197 173 153 -1 199 153 155 -1 201 155 175 -1 175 127 177 -1 177 131 179 -1 179 157 203 -1 159 163 205 -1 181 159 207 -1 183 141 185 -1 209 163 183 -1 167 169 211 -1 169 171 213 -1 171 187 215 -1 189 187 143 -1 147 191 189 -1 149 193 191 -1 151 195 193 -1 217 195 173 -1 197 217 173 -1 199 197 153 -1 199 155 201 -1 219 201 175 -1 175 177 221 -1 221 177 179 -1 179 203 223 -1 157 225 203 -1 207 159 205 -1 205 163 209 -1 167 211 227 -1 169 213 211 -1 171 215 213 -1 215 187 229 -1 189 231 187 -1 191 231 189 -1 193 233 191 -1 193 195 235 -1 217 237 195 -1 239 217 197 -1 241 197 199 -1 243 199 201 -1 245 201 219 -1 219 175 221 -1 221 179 223 -1 223 203 247 -1 203 225 249 -1 207 205 251 -1 205 209 253 -1 227 211 255 -1 211 213 257 -1 213 215 259 -1 215 229 261 -1 187 231 229 -1 191 233 231 -1 193 235 233 -1 195 237 235 -1 263 237 217 -1 239 263 217 -1 241 239 197 -1 241 199 243 -1 243 201 245 -1 245 219 265 -1 219 221 267 -1 221 223 269 -1 203 249 247 -1 223 247 271 -1 251 273 207 -1 251 205 253 -1 227 255 275 -1 211 257 255 -1 213 259 257 -1 215 261 259 -1 261 229 277 -1 231 279 229 -1 233 279 231 -1 281 233 235 -1 235 237 283 -1 285 237 263 -1 287 263 239 -1 289 239 241 -1 291 241 243 -1 243 245 293 -1 293 245 265 -1 265 219 267 -1 267 221 295 -1 295 221 269 -1 269 223 271 -1 247 249 297 -1 247 297 271 -1 299 273 251 -1 251 253 301 -1 275 255 303 -1 255 257 305 -1 257 259 307 -1 259 261 309 -1 261 277 311 -1 229 279 277 -1 279 233 281 -1 281 235 313 -1 313 235 283 -1 283 237 285 -1 285 263 287 -1 287 239 289 -1 289 241 315 -1 315 241 291 -1 291 243 293 -1 293 265 317 -1 265 267 319 -1 267 295 321 -1 295 269 323 -1 269 271 325 -1 249 327 297 -1 271 297 329 -1 299 331 273 -1 301 299 251 -1 275 303 333 -1 255 305 303 -1 257 307 305 -1 259 309 307 -1 261 311 309 -1 311 277 335 -1 277 279 337 -1 279 281 337 -1 339 281 313 -1 313 283 341 -1 283 285 343 -1 285 287 345 -1 347 287 289 -1 349 289 315 -1 315 291 351 -1 291 293 353 -1 353 293 317 -1 317 265 319 -1 319 267 321 -1 321 295 355 -1 355 295 323 -1 323 269 325 -1 271 329 325 -1 297 327 357 -1 297 357 329 -1 359 331 299 -1 361 299 301 -1 363 275 333 -1 333 303 365 -1 303 305 367 -1 305 307 369 -1 307 309 371 -1 309 311 373 -1 311 335 375 -1 277 337 335 -1 337 281 339 -1 339 313 377 -1 377 313 341 -1 341 283 343 -1 343 285 345 -1 345 287 347 -1 347 289 349 -1 349 315 379 -1 315 351 379 -1 291 353 351 -1 381 353 317 -1 383 317 319 -1 319 321 385 -1 321 355 387 -1 355 323 389 -1 323 325 391 -1 329 393 325 -1 329 357 395 -1 359 397 331 -1 361 359 299 -1 363 333 399 -1 303 367 365 -1 333 365 401 -1 305 369 367 -1 307 371 369 -1 309 373 371 -1 373 311 375 -1 375 335 403 -1 335 337 405 -1 337 339 405 -1 407 339 377 -1 377 341 409 -1 343 411 341 -1 413 343 345 -1 415 345 347 -1 417 347 349 -1 419 349 379 -1 379 351 421 -1 351 353 381 -1 381 317 383 -1 383 319 423 -1 423 319 385 -1 385 321 387 -1 387 355 425 -1 425 355 389 -1 389 323 391 -1 391 325 427 -1 329 395 393 -1 430 395 431 -1 357 431 395 -1 433 397 359 -1 435 359 361 -1 437 363 399 -1 399 333 401 -1 367 439 365 -1 365 441 401 -1 367 369 439 -1 369 371 443 -1 371 373 445 -1 373 375 447 -1 375 403 449 -1 403 335 405 -1 405 339 407 -1 407 377 451 -1 451 377 409 -1 409 341 411 -1 413 411 343 -1 415 413 345 -1 417 415 347 -1 417 349 419 -1 419 379 453 -1 379 421 453 -1 351 381 421 -1 455 381 383 -1 457 383 423 -1 423 385 459 -1 385 387 461 -1 387 425 463 -1 425 389 465 -1 389 391 467 -1 469 391 427 -1 325 471 427 -1 475 476 477 -1 479 397 433 -1 435 433 359 -1 437 399 481 -1 483 399 401 -1 365 439 441 -1 401 441 485 -1 369 443 439 -1 371 445 443 -1 373 447 445 -1 375 449 447 -1 449 403 487 -1 403 405 487 -1 405 407 451 -1 489 451 409 -1 411 491 409 -1 493 411 413 -1 495 413 415 -1 415 417 497 -1 499 417 419 -1 501 419 453 -1 453 421 503 -1 421 381 455 -1 455 383 457 -1 457 423 505 -1 505 423 459 -1 459 385 461 -1 461 387 463 -1 463 425 507 -1 507 425 465 -1 465 389 467 -1 467 391 469 -1 509 469 427 -1 511 479 433 -1 433 435 513 -1 481 399 483 -1 483 401 515 -1 439 517 441 -1 401 485 519 -1 441 521 485 -1 439 443 517 -1 443 445 523 -1 445 447 525 -1 447 449 527 -1 449 487 529 -1 405 451 531 -1 531 451 489 -1 409 491 489 -1 493 491 411 -1 495 493 413 -1 495 415 497 -1 497 417 499 -1 499 419 501 -1 501 453 503 -1 503 421 455 -1 533 455 457 -1 535 457 505 -1 537 505 459 -1 539 459 461 -1 461 463 541 -1 463 507 543 -1 507 465 545 -1 465 467 547 -1 547 467 469 -1 547 469 509 -1 549 509 427 -1 551 479 511 -1 511 433 513 -1 483 553 481 -1 555 483 515 -1 515 401 557 -1 517 521 441 -1 401 519 557 -1 519 485 559 -1 521 561 485 -1 443 523 517 -1 445 525 523 -1 447 527 525 -1 527 449 529 -1 563 499 501 -1 501 503 565 -1 503 455 533 -1 533 457 535 -1 567 535 505 -1 537 567 505 -1 539 537 459 -1 541 539 461 -1 541 463 543 -1 543 507 569 -1 569 507 545 -1 545 465 547 -1 571 547 509 -1 573 509 549 -1 575 549 427 -1 551 511 555 -1 511 513 553 -1 555 553 483 -1 577 555 515 -1 515 557 579 -1 517 581 521 -1 557 519 583 -1 519 559 585 -1 485 561 559 -1 521 587 561 -1 523 581 517 -1 525 589 523 -1 525 527 591 -1 527 529 593 -1 563 501 565 -1 565 503 595 -1 597 503 533 -1 599 533 535 -1 567 601 535 -1 603 567 537 -1 605 537 539 -1 607 539 541 -1 609 541 543 -1 611 543 569 -1 613 569 545 -1 545 547 571 -1 573 571 509 -1 615 573 549 -1 575 617 549 -1 551 555 577 -1 555 511 553 -1 577 515 579 -1 579 557 619 -1 581 587 521 -1 519 585 583 -1 557 583 619 -1 585 559 621 -1 561 623 559 -1 587 625 561 -1 523 589 581 -1 589 525 591 -1 527 593 591 -1 593 529 627 -1 629 563 565 -1 629 565 595 -1 595 503 597 -1 597 533 599 -1 601 599 535 -1 631 601 567 -1 605 603 537 -1 603 631 567 -1 607 605 539 -1 609 607 541 -1 611 609 543 -1 633 611 569 -1 613 633 569 -1 571 613 545 -1 617 615 549 -1 635 617 575 -1 577 579 637 -1 579 619 639 -1 581 641 587 -1 585 643 583 -1 583 645 619 -1 621 647 585 -1 559 623 621 -1 561 625 623 -1 587 649 625 -1 589 641 581 -1 591 651 589 -1 591 593 653 -1 593 627 655 -1 657 629 595 -1 659 595 597 -1 659 597 599 -1 601 659 599 -1 631 661 601 -1 663 603 605 -1 665 631 603 -1 667 605 607 -1 669 607 609 -1 671 609 611 -1 673 611 633 -1 617 675 615 -1 635 677 617 -1 679 577 637 -1 637 579 639 -1 641 649 587 -1 583 643 645 -1 585 647 643 -1 619 645 681 -1 621 683 647 -1 623 685 621 -1 625 687 623 -1 649 689 625 -1 651 641 589 -1 653 651 591 -1 593 655 653 -1 655 627 691 -1 693 657 595 -1 693 595 659 -1 661 659 601 -1 631 695 661 -1 665 603 663 -1 667 663 605 -1 697 631 665 -1 669 667 607 -1 671 669 609 -1 673 671 611 -1 699 673 633 -1 617 677 675 -1 635 701 677 -1 703 679 637 -1 637 639 705 -1 641 707 649 -1 643 709 645 -1 647 711 643 -1 713 619 681 -1 681 645 715 -1 685 683 621 -1 683 717 647 -1 623 687 685 -1 625 689 687 -1 649 719 689 -1 707 641 651 -1 721 651 653 -1 653 655 723 -1 655 691 725 -1 661 693 659 -1 695 727 661 -1 729 695 631 -1 731 665 663 -1 733 663 667 -1 729 631 697 -1 735 697 665 -1 737 667 669 -1 739 669 671 -1 717 671 673 -1 741 673 699 -1 677 743 675 -1 701 745 677 -1 747 679 703 -1 703 637 705 -1 707 719 649 -1 643 711 709 -1 645 709 715 -1 647 717 711 -1 749 619 713 -1 713 681 751 -1 681 715 753 -1 685 755 683 -1 683 739 717 -1 687 757 685 -1 689 759 687 -1 689 719 759 -1 721 707 651 -1 761 721 653 -1 653 723 761 -1 655 725 723 -1 727 693 661 -1 695 763 727 -1 729 765 695 -1 731 663 733 -1 735 665 731 -1 733 667 737 -1 767 729 697 -1 769 697 735 -1 739 737 669 -1 717 739 671 -1 741 717 673 -1 771 741 699 -1 677 745 743 -1 701 773 745 -1 707 775 719 -1 709 711 777 -1 711 717 741 -1 749 713 779 -1 713 751 781 -1 681 753 751 -1 755 739 683 -1 757 755 685 -1 687 759 757 -1 719 783 759 -1 775 707 721 -1 785 721 761 -1 761 723 765 -1 723 725 763 -1 765 763 695 -1 787 765 729 -1 789 731 733 -1 789 735 731 -1 791 733 737 -1 767 787 729 -1 769 767 697 -1 769 735 793 -1 755 737 739 -1 777 741 771 -1 745 795 743 -1 773 779 745 -1 719 775 783 -1 777 711 741 -1 773 749 779 -1 779 713 781 -1 757 791 755 -1 759 797 757 -1 759 783 797 -1 785 775 721 -1 787 785 761 -1 761 765 787 -1 765 723 763 -1 789 733 791 -1 793 735 789 -1 791 737 755 -1 767 785 787 -1 769 799 767 -1 793 799 769 -1 745 779 795 -1 783 775 799 -1 779 781 795 -1 797 791 757 -1 797 783 793 -1 799 775 785 -1 797 789 791 -1 793 789 797 -1 799 785 767 -1 783 799 793 -1 "
							                >
								<Coordinate USE="coords_ME_ID165" />
							</IndexedFaceSet>
						</Shape>
					</Group>
				</Transform>
			</Transform>
			<Transform DEF="group_0_021_TRANSFORM"
			           translation="-111.447693 -0.079624 120.024010"
			           scale="1.000000 1.000000 1.000000"
			           rotation="-1.000000 0.000000 0.000000 1.570796"
			           >
				<Transform DEF="group_0_021_ifs_TRANSFORM"
				           translation="0.000005 0.000011 0.000000"
				           scale="1.000000 1.000000 1.000000"
				           rotation="0.000000 0.000000 0.000000 0.000000"
				           >
					<Group DEF="group_ME_ID157">
						<Shape>
							<Appearance>
								<Material USE="MA_Shape_11" />
							</Appearance>
							<IndexedFaceSet solid="true"
							                creaseAngle="4.0000"
							                coordIndex="0 1 2 -1 0 3 1 -1 2 1 4 -1 5 0 2 -1 3 6 1 -1 2 4 7 -1 1 8 4 -1 5 2 9 -1 6 8 1 -1 4 10 7 -1 2 7 9 -1 8 11 4 -1 12 5 9 -1 6 13 8 -1 4 14 10 -1 7 10 15 -1 9 7 16 -1 8 17 11 -1 4 11 14 -1 12 9 18 -1 12 19 5 -1 13 17 8 -1 14 20 10 -1 10 21 15 -1 7 15 16 -1 18 9 16 -1 17 22 11 -1 11 23 14 -1 24 12 18 -1 12 25 19 -1 14 26 20 -1 10 20 21 -1 11 22 23 -1 14 23 26 -1 24 25 12 -1 25 27 19 -1 26 28 20 -1 20 29 21 -1 24 30 25 -1 25 31 27 -1 26 32 28 -1 20 28 29 -1 30 31 25 -1 32 33 28 -1 28 34 29 -1 35 33 32 -1 33 34 28 -1 "
							                >
								<Coordinate DEF="coords_ME_ID157"
								            point="49.553417 126.456497 623.911499 48.971180 125.448898 623.929810 48.905109 125.545898 624.482910 49.594040 126.323700 623.355774 48.376778 124.527008 624.497864 49.479809 126.548393 624.437561 49.374210 125.656296 622.892273 48.270927 124.508598 624.922913 48.819630 124.810295 623.447571 48.823158 125.542595 624.889282 48.191078 123.158096 624.566589 48.556328 123.792595 623.727905 49.854717 126.929398 624.844604 49.221279 125.005493 622.439514 48.178368 123.541199 624.345459 48.009197 123.016693 624.948486 48.121571 124.449394 625.330688 48.969418 124.013794 622.713806 49.132298 125.877594 625.318909 51.105797 127.835396 624.014893 48.021179 122.189796 624.350891 47.976620 121.727295 624.556580 48.731850 123.026794 622.985657 48.369160 122.820793 623.591003 50.202599 127.312393 625.272278 51.550140 128.267090 624.410706 48.010639 122.591698 624.151855 52.730850 129.092697 623.561401 48.034519 121.179794 623.433105 47.893097 120.659996 623.665466 52.426090 129.098495 624.595154 53.664700 129.905899 623.707031 48.220638 121.502197 623.403870 48.254269 120.226601 622.660706 47.899658 119.730598 622.609985 48.433720 120.548004 622.672668 "
								            />
							</IndexedFaceSet>
						</Shape>
					</Group>
				</Transform>
			</Transform>
			<Transform DEF="group_0_020_TRANSFORM"
			           translation="-111.447693 -0.079624 120.024010"
			           scale="1.000000 1.000000 1.000000"
			           rotation="-1.000000 0.000000 0.000000 1.570796"
			           >
				<Transform DEF="group_0_020_ifs_TRANSFORM"
				           translation="0.000005 0.000011 0.000000"
				           scale="1.000000 1.000000 1.000000"
				           rotation="0.000000 0.000000 0.000000 0.000000"
				           >
					<Group DEF="group_ME_ID151">
						<Shape>
							<Appearance>
								<Material USE="MA_Shape_006" />
							</Appearance>
							<IndexedFaceSet solid="true"
							                creaseAngle="4.0000"
							                coordIndex="0 1 2 -1 2 1 6 -1 1 8 6 -1 6 8 10 -1 "
							                >
								<Coordinate DEF="coords_ME_ID151"
								            point="81.866920 141.069092 45.141758 68.053177 143.065201 31.887959 81.454796 120.813599 45.756149 81.454796 120.813599 45.756149 68.053177 143.065201 31.887959 81.866920 141.069092 45.141758 67.397079 123.372894 31.939640 67.397079 123.372894 31.939640 47.534821 141.078400 20.213739 47.534821 141.078400 20.213739 47.550327 127.017197 18.187229 47.550327 127.017197 18.187229 "
								            />
							</IndexedFaceSet>
						</Shape>
						<Shape>
							<Appearance>
								<Material USE="MA_Color_009" />
							</Appearance>
							<IndexedFaceSet solid="true"
							                creaseAngle="4.0000"
							                coordIndex="3 4 5 -1 7 4 3 -1 7 9 4 -1 11 9 7 -1 "
							                >
								<Coordinate USE="coords_ME_ID151" />
							</IndexedFaceSet>
						</Shape>
					</Group>
				</Transform>
			</Transform>
			<Transform DEF="group_0_019_TRANSFORM"
			           translation="-111.447693 -0.079624 120.024010"
			           scale="1.000000 1.000000 1.000000"
			           rotation="-1.000000 0.000000 0.000000 1.570796"
			           >
				<Transform DEF="group_0_019_ifs_TRANSFORM"
				           translation="0.000005 0.000011 0.000000"
				           scale="1.000000 1.000000 1.000000"
				           rotation="0.000000 0.000000 0.000000 0.000000"
				           >
					<Group DEF="group_ME_ID145">
						<Shape>
							<Appearance>
								<Material USE="MA_Color_000" />
							</Appearance>
							<IndexedFaceSet solid="true"
							                creaseAngle="4.0000"
							                coordIndex="0 1 2 -1 1 0 3 -1 1 3 4 -1 1 5 2 -1 5 1 6 -1 3 0 7 -1 3 7 8 -1 8 7 9 -1 8 9 10 -1 2 11 12 -1 11 2 5 -1 12 11 13 -1 12 13 14 -1 12 14 15 -1 9 16 10 -1 16 9 17 -1 17 9 18 -1 15 19 12 -1 19 15 20 -1 19 20 21 -1 19 21 22 -1 9 23 18 -1 23 9 24 -1 9 25 26 -1 22 27 19 -1 27 22 28 -1 27 28 25 -1 27 25 9 -1 9 26 24 -1 "
							                >
								<Coordinate DEF="coords_ME_ID145"
								            point="82.652588 46.942650 498.631897 85.750099 45.668640 499.752075 85.147385 35.928310 501.622894 87.005280 47.770958 499.658386 86.175987 46.301857 499.737091 87.580101 37.418419 501.981781 87.536926 37.723141 501.906189 88.172501 57.323288 499.383087 90.477348 54.733990 500.105377 112.357895 52.595570 505.637390 106.805901 51.539009 504.328033 87.654259 36.954449 502.074677 92.743431 28.504210 504.686279 93.152054 31.600500 504.288788 93.773376 31.187988 504.508026 94.906189 31.160608 504.791199 107.777008 51.357887 504.633575 109.553795 51.138550 505.169189 109.605095 50.909378 505.231201 103.660896 28.255770 507.846100 101.742699 31.021379 506.766693 102.572395 31.026619 507.002197 106.529800 36.284790 507.117493 109.707298 50.480820 505.325287 109.830498 49.491268 505.514801 110.689995 41.687950 507.360779 110.173096 46.481068 506.192291 113.864494 41.973370 508.345795 110.025299 40.972679 507.291077 "
								            />
							</IndexedFaceSet>
						</Shape>
					</Group>
				</Transform>
			</Transform>
			<Transform DEF="group_0_018_TRANSFORM"
			           translation="-111.447693 -0.079624 120.024010"
			           scale="1.000000 1.000000 1.000000"
			           rotation="-1.000000 0.000000 0.000000 1.570796"
			           >
				<Transform DEF="group_0_018_ifs_TRANSFORM"
				           translation="0.000005 0.000011 0.000000"
				           scale="1.000000 1.000000 1.000000"
				           rotation="0.000000 0.000000 0.000000 0.000000"
				           >
					<Group DEF="group_ME_ID139">
						<Shape>
							<Appearance>
								<Material USE="MA_Shape_006" />
							</Appearance>
							<IndexedFaceSet solid="true"
							                creaseAngle="4.0000"
							                coordIndex="0 1 2 -1 1 0 3 -1 3 0 4 -1 5 3 4 -1 6 3 5 -1 "
							                >
								<Coordinate DEF="coords_ME_ID139"
								            point="73.983871 88.101387 609.664307 72.834030 86.361336 611.531067 70.527779 88.625450 610.654297 76.111671 87.742599 610.384460 76.363289 87.801140 610.009888 77.778496 85.682175 612.555603 77.644707 85.637909 612.820862 "
								            />
							</IndexedFaceSet>
						</Shape>
					</Group>
				</Transform>
			</Transform>
			<Transform DEF="group_0_017_TRANSFORM"
			           translation="-111.447693 -0.079624 120.024010"
			           scale="1.000000 1.000000 1.000000"
			           rotation="-1.000000 0.000000 0.000000 1.570796"
			           >
				<Transform DEF="group_0_017_ifs_TRANSFORM"
				           translation="0.000005 0.000011 0.000000"
				           scale="1.000000 1.000000 1.000000"
				           rotation="0.000000 0.000000 0.000000 0.000000"
				           >
					<Group DEF="group_ME_ID133">
						<Shape>
							<Appearance>
								<Material USE="MA_Color_A03" />
							</Appearance>
							<IndexedFaceSet solid="true"
							                creaseAngle="4.0000"
							                coordIndex="0 1 2 -1 3 0 2 -1 0 4 1 -1 5 0 3 -1 0 6 4 -1 7 0 5 -1 0 8 6 -1 9 0 7 -1 8 0 10 -1 11 0 9 -1 10 0 11 -1 "
							                >
								<Coordinate DEF="coords_ME_ID133"
								            point="85.062607 114.951500 176.155899 6.537736 184.691788 174.339996 36.541531 226.016098 166.112595 106.196701 241.357498 167.059998 0.000000 126.034004 177.887100 161.112289 214.662018 170.641891 20.455750 66.180145 193.315094 193.077301 149.388000 171.976196 52.537300 21.257370 183.337692 223.103592 79.057709 170.039398 117.585007 0.000000 169.498398 177.198593 20.824789 161.914200 "
								            />
							</IndexedFaceSet>
						</Shape>
					</Group>
				</Transform>
			</Transform>
			<Transform DEF="group_0_016_TRANSFORM"
			           translation="-111.447693 -0.079624 120.024010"
			           scale="1.000000 1.000000 1.000000"
			           rotation="-1.000000 0.000000 0.000000 1.570796"
			           >
				<Transform DEF="group_0_016_ifs_TRANSFORM"
				           translation="0.000005 0.000011 0.000000"
				           scale="1.000000 1.000000 1.000000"
				           rotation="0.000000 0.000000 0.000000 0.000000"
				           >
					<Group DEF="group_ME_ID127">
						<Shape>
							<Appearance>
								<Material USE="MA_Shape_006" />
							</Appearance>
							<IndexedFaceSet solid="true"
							                creaseAngle="4.0000"
							                coordIndex="0 1 2 -1 "
							                >
								<Coordinate DEF="coords_ME_ID127"
								            point="71.798805 135.674500 620.225586 75.819565 135.937393 618.021362 76.770226 133.399597 610.014404 "
								            />
							</IndexedFaceSet>
						</Shape>
					</Group>
				</Transform>
			</Transform>
			<Transform DEF="group_0_015_TRANSFORM"
			           translation="-111.447693 -0.079624 120.024010"
			           scale="1.000000 1.000000 1.000000"
			           rotation="-1.000000 0.000000 0.000000 1.570796"
			           >
				<Transform DEF="group_0_015_ifs_TRANSFORM"
				           translation="0.000005 0.000011 0.000000"
				           scale="1.000000 1.000000 1.000000"
				           rotation="0.000000 0.000000 0.000000 0.000000"
				           >
					<Group DEF="group_ME_ID121">
						<Shape>
							<Appearance>
								<Material USE="MA_Shape_006" />
							</Appearance>
							<IndexedFaceSet solid="true"
							                creaseAngle="4.0000"
							                coordIndex="0 1 2 -1 6 0 2 -1 8 0 6 -1 10 8 6 -1 "
							                >
								<Coordinate DEF="coords_ME_ID121"
								            point="67.397079 107.697594 31.939640 47.550327 104.053299 18.187229 47.534828 89.992149 20.213739 47.534828 89.992149 20.213739 47.550327 104.053299 18.187229 67.397079 107.697594 31.939640 68.053177 88.005264 31.887949 68.053177 88.005264 31.887949 81.454796 110.256897 45.756149 81.454796 110.256897 45.756149 81.866928 90.001450 45.141750 81.866928 90.001450 45.141750 "
								            />
							</IndexedFaceSet>
						</Shape>
						<Shape>
							<Appearance>
								<Material USE="MA_Color_009" />
							</Appearance>
							<IndexedFaceSet solid="true"
							                creaseAngle="4.0000"
							                coordIndex="3 4 5 -1 3 5 7 -1 7 5 9 -1 7 9 11 -1 "
							                >
								<Coordinate USE="coords_ME_ID121" />
							</IndexedFaceSet>
						</Shape>
					</Group>
				</Transform>
			</Transform>
			<Transform DEF="group_0_014_TRANSFORM"
			           translation="-111.447693 -0.079624 120.024010"
			           scale="1.000000 1.000000 1.000000"
			           rotation="-1.000000 0.000000 0.000000 1.570796"
			           >
				<Transform DEF="group_0_014_ifs_TRANSFORM"
				           translation="0.000005 0.000011 0.000000"
				           scale="1.000000 1.000000 1.000000"
				           rotation="0.000000 0.000000 0.000000 0.000000"
				           >
					<Group DEF="group_ME_ID115">
						<Shape>
							<Appearance>
								<Material USE="MA_Shape_006" />
							</Appearance>
							<IndexedFaceSet solid="true"
							                creaseAngle="4.0000"
							                coordIndex="0 1 2 -1 3 2 1 -1 1 4 3 -1 "
							                >
								<Coordinate DEF="coords_ME_ID115"
								            point="88.439545 121.700195 53.280178 83.576759 131.662903 56.395229 81.454796 120.813599 45.756149 81.866920 141.069092 45.141758 90.622498 142.102097 52.022789 "
								            />
							</IndexedFaceSet>
						</Shape>
					</Group>
				</Transform>
			</Transform>
			<Transform DEF="group_0_013_TRANSFORM"
			           translation="-111.447693 -0.079624 120.024010"
			           scale="1.000000 1.000000 1.000000"
			           rotation="-1.000000 0.000000 0.000000 1.570796"
			           >
				<Transform DEF="group_0_013_ifs_TRANSFORM"
				           translation="0.000005 0.000011 0.000000"
				           scale="1.000000 1.000000 1.000000"
				           rotation="0.000000 0.000000 0.000000 0.000000"
				           >
					<Group DEF="group_ME_ID109">
						<Shape>
							<Appearance>
								<Material USE="MA_Shape_006" />
							</Appearance>
							<IndexedFaceSet solid="true"
							                creaseAngle="4.0000"
							                coordIndex="0 1 2 -1 1 0 6 -1 0 2 8 -1 6 10 1 -1 6 0 12 -1 2 14 8 -1 14 2 15 -1 18 0 8 -1 0 18 19 -1 22 6 23 -1 6 22 10 -1 10 22 24 -1 28 0 19 -1 0 28 12 -1 30 12 31 -1 12 30 6 -1 2 34 15 -1 34 2 35 -1 38 39 40 -1 44 8 14 -1 8 44 45 -1 18 8 48 -1 50 51 52 -1 56 6 30 -1 6 56 23 -1 58 10 24 -1 10 58 59 -1 10 59 60 -1 64 50 52 -1 66 12 28 -1 12 66 67 -1 12 67 68 -1 72 12 68 -1 12 72 31 -1 35 74 34 -1 76 39 38 -1 78 35 2 -1 80 81 39 -1 81 80 82 -1 39 81 40 -1 48 86 87 -1 86 48 8 -1 86 8 45 -1 52 90 91 -1 90 52 51 -1 60 59 94 -1 96 10 60 -1 52 98 64 -1 98 52 99 -1 98 99 100 -1 100 99 101 -1 106 101 99 -1 101 106 107 -1 107 106 108 -1 35 112 74 -1 112 35 113 -1 78 113 35 -1 90 116 91 -1 91 117 80 -1 117 91 116 -1 80 117 82 -1 39 120 80 -1 122 60 94 -1 60 122 96 -1 106 99 124 -1 113 126 112 -1 128 113 78 -1 130 120 39 -1 96 122 132 -1 124 134 106 -1 113 136 126 -1 128 138 113 -1 138 128 139 -1 139 128 140 -1 144 120 130 -1 96 132 146 -1 148 106 134 -1 138 136 113 -1 128 150 140 -1 152 153 154 -1 153 152 155 -1 160 120 144 -1 162 163 164 -1 163 162 165 -1 170 96 146 -1 96 170 171 -1 96 171 172 -1 176 148 134 -1 128 178 150 -1 178 128 179 -1 179 128 180 -1 179 180 181 -1 186 187 188 -1 187 186 189 -1 160 144 194 -1 196 162 164 -1 162 196 197 -1 163 200 164 -1 171 202 172 -1 134 160 176 -1 204 181 180 -1 187 206 188 -1 206 187 207 -1 206 207 208 -1 206 208 209 -1 186 188 214 -1 176 160 194 -1 216 164 200 -1 164 216 196 -1 218 172 202 -1 220 204 180 -1 206 222 188 -1 222 214 188 -1 214 222 223 -1 214 223 224 -1 209 228 206 -1 "
							                >
								<Coordinate DEF="coords_ME_ID109"
								            point="104.904594 123.543007 579.054810 102.948296 118.629494 588.334473 99.855690 100.049500 586.894104 99.855690 100.049500 586.894104 102.948296 118.629494 588.334473 104.904594 123.543007 579.054810 94.508408 129.435699 591.391052 94.508408 129.435699 591.391052 98.303329 96.449936 577.545471 98.303329 96.449936 577.545471 93.207939 128.159393 604.519714 93.207939 128.159393 604.519714 97.858116 131.555603 579.912781 97.858116 131.555603 579.912781 91.295250 93.801689 578.010315 90.687698 94.156105 579.882568 90.687698 94.156105 579.882568 91.295250 93.801689 578.010315 109.853195 116.006393 569.899109 111.550301 123.061005 570.320068 111.550301 123.061005 570.320068 109.853195 116.006393 569.899109 90.816818 128.199799 594.311707 92.075409 128.781799 591.004883 90.522781 128.077301 594.889709 90.522781 128.077301 594.889709 90.816818 128.199799 594.311707 92.075409 128.781799 591.004883 109.961800 125.024200 570.337769 109.961800 125.024200 570.337769 93.200218 129.615204 588.185791 96.432655 131.310898 579.780457 93.200218 129.615204 588.185791 96.432655 131.310898 579.780457 88.356857 92.342674 585.686768 88.309311 92.193611 588.503357 88.309311 92.193611 588.503357 88.356857 92.342674 585.686768 90.687698 94.156105 579.882568 88.483315 92.739098 578.196777 91.295250 93.801689 578.010315 91.295250 93.801689 578.010315 88.483315 92.739098 578.196777 90.687698 94.156105 579.882568 91.867134 90.988106 575.170166 92.055428 90.930275 575.038391 92.055428 90.930275 575.038391 91.867134 90.988106 575.170166 104.048004 95.347359 568.625793 104.048004 95.347359 568.625793 111.550301 123.061005 570.320068 109.853195 116.006393 569.899109 113.918198 122.889297 567.208008 113.918198 122.889297 567.208008 109.853195 116.006393 569.899109 111.550301 123.061005 570.320068 92.691879 129.238495 589.459900 92.691879 129.238495 589.459900 88.410110 128.111389 599.224915 88.205025 128.114700 599.645691 87.839989 128.139099 602.624512 87.839989 128.139099 602.624512 88.205025 128.114700 599.645691 88.410110 128.111389 599.224915 109.961800 125.024200 570.337769 109.961800 125.024200 570.337769 109.569595 125.964394 570.364014 102.283897 134.876892 574.185486 100.468094 136.064896 575.540771 100.468094 136.064896 575.540771 102.283897 134.876892 574.185486 109.569595 125.964394 570.364014 97.842575 134.107895 577.008362 97.842575 134.107895 577.008362 87.460976 92.784317 588.412598 87.460976 92.784317 588.412598 88.356857 92.342674 585.686768 88.356857 92.342674 585.686768 89.273117 89.839745 604.950378 89.273117 89.839745 604.950378 87.947151 87.300850 573.389771 91.867134 90.988106 575.170166 92.055428 90.930275 575.038391 91.867134 90.988106 575.170166 92.055428 90.930275 575.038391 87.947151 87.300850 573.389771 102.278496 94.241585 568.747009 102.988297 94.597145 568.538574 102.278496 94.241585 568.747009 102.988297 94.597145 568.538574 104.048004 95.347359 568.625793 105.578194 95.053680 566.250000 104.048004 95.347359 568.625793 105.578194 95.053680 566.250000 86.911491 128.056396 602.284302 86.911491 128.056396 602.284302 85.216309 137.160004 615.391296 85.216309 137.160004 615.391296 109.569595 125.964394 570.364014 101.731598 138.247803 573.424255 102.283897 134.876892 574.185486 100.468094 136.064896 575.540771 100.468094 136.064896 575.540771 101.731598 138.247803 573.424255 102.283897 134.876892 574.185486 109.569595 125.964394 570.364014 89.507088 130.121796 579.137512 97.842575 134.107895 577.008362 96.432655 131.310898 579.780457 96.432655 131.310898 579.780457 89.507088 130.121796 579.137512 97.842575 134.107895 577.008362 83.967178 92.348557 598.104614 84.016808 90.908646 603.041382 84.016808 90.908646 603.041382 83.967178 92.348557 598.104614 102.988297 94.597145 568.538574 102.278496 94.241585 568.747009 102.278496 94.241585 568.747009 102.988297 94.597145 568.538574 75.865288 92.077148 566.732361 75.865288 92.077148 566.732361 83.873039 133.458099 609.585266 83.873039 133.458099 609.585266 89.362015 139.444901 566.305115 89.362015 139.444901 566.305115 82.965271 92.007675 600.790100 82.965271 92.007675 600.790100 79.643669 82.893585 615.997803 79.643669 82.893585 615.997803 80.289467 96.489449 581.217590 80.289467 96.489449 581.217590 82.693176 134.808502 612.271606 82.693176 134.808502 612.271606 79.178139 125.455795 565.026672 79.178139 125.455795 565.026672 82.309799 91.409615 602.384094 82.309799 91.409615 602.384094 80.711411 89.584816 606.111755 78.111252 86.124451 611.962036 77.644707 85.637909 612.820862 77.644707 85.637909 612.820862 78.111252 86.124451 611.962036 80.711411 89.584816 606.111755 75.829155 102.441101 578.534058 75.829155 102.441101 578.534058 82.252747 137.019394 613.614258 82.252747 137.019394 613.614258 81.379684 125.833099 579.730164 81.379684 125.833099 579.730164 76.767357 83.593918 614.211304 76.767357 83.593918 614.211304 78.111252 86.124451 611.962036 76.111671 87.742599 610.384460 80.711411 89.584816 606.111755 77.644707 85.637909 612.820862 77.644707 85.637909 612.820862 78.111252 86.124451 611.962036 76.111671 87.742599 610.384460 80.711411 89.584816 606.111755 74.370476 108.101799 564.234192 74.370476 108.101799 564.234192 82.252747 137.019394 613.614258 80.760124 133.007004 609.881409 79.061668 136.868103 611.700806 82.693176 134.808502 612.271606 82.693176 134.808502 612.271606 82.252747 137.019394 613.614258 80.760124 133.007004 609.881409 79.061668 136.868103 611.700806 81.632950 136.839096 614.848206 75.819565 135.937393 618.021362 75.305679 135.789902 619.023254 75.305679 135.789902 619.023254 75.819565 135.937393 618.021362 81.632950 136.839096 614.848206 77.251900 122.012695 579.778381 77.251900 122.012695 579.778381 76.198921 83.924141 615.441711 73.567970 84.944534 616.942871 70.226486 86.328758 619.578003 70.697495 86.057777 618.580261 70.697495 86.057777 618.580261 70.226486 86.328758 619.578003 73.567970 84.944534 616.942871 76.198921 83.924141 615.441711 76.111671 87.742599 610.384460 76.767357 83.593918 614.211304 73.668549 84.348427 612.286560 77.644707 85.637909 612.820862 77.644707 85.637909 612.820862 76.111671 87.742599 610.384460 76.767357 83.593918 614.211304 73.668549 84.348427 612.286560 73.864967 107.563194 578.768799 73.864967 107.563194 578.768799 75.819565 135.937393 618.021362 81.632950 136.839096 614.848206 81.632950 136.839096 614.848206 75.819565 135.937393 618.021362 76.795364 133.361099 610.060486 76.795364 133.361099 610.060486 75.445015 135.575500 618.212036 75.445015 135.575500 618.212036 70.404778 86.492508 618.761902 70.404778 86.492508 618.761902 70.789886 86.004616 618.384583 76.198921 83.924141 615.441711 73.567970 84.944534 616.942871 70.697495 86.057777 618.580261 70.697495 86.057777 618.580261 73.567970 84.944534 616.942871 70.789886 86.004616 618.384583 76.198921 83.924141 615.441711 72.212341 88.152657 610.487915 72.212341 88.152657 610.487915 75.445015 135.575500 618.212036 75.445015 135.575500 618.212036 71.803070 135.672501 620.230103 71.803070 135.672501 620.230103 68.870178 86.738068 619.621399 68.870178 86.738068 619.621399 71.877205 85.596779 615.722778 70.697495 86.057777 618.580261 70.404778 86.492508 618.761902 70.404778 86.492508 618.761902 70.697495 86.057777 618.580261 71.877205 85.596779 615.722778 71.877205 85.596779 615.722778 71.877205 85.596779 615.722778 "
								            />
							</IndexedFaceSet>
						</Shape>
						<Shape>
							<Appearance>
								<Material USE="MA_Color_009" />
							</Appearance>
							<IndexedFaceSet solid="true"
							                creaseAngle="4.0000"
							                coordIndex="3 4 5 -1 5 4 7 -1 9 3 5 -1 4 11 7 -1 5 7 13 -1 16 3 17 -1 9 17 3 -1 20 21 5 -1 9 5 21 -1 25 26 11 -1 11 26 7 -1 27 7 26 -1 13 29 5 -1 20 5 29 -1 7 32 13 -1 33 13 32 -1 36 3 37 -1 16 37 3 -1 41 42 43 -1 46 47 9 -1 17 9 47 -1 49 9 21 -1 53 54 55 -1 27 57 7 -1 32 7 57 -1 61 62 11 -1 62 63 11 -1 25 11 63 -1 53 55 65 -1 69 70 13 -1 70 71 13 -1 29 13 71 -1 33 73 13 -1 69 13 73 -1 37 75 36 -1 43 42 77 -1 3 36 79 -1 41 83 42 -1 84 85 83 -1 42 83 85 -1 46 9 88 -1 9 49 88 -1 89 88 49 -1 54 53 92 -1 93 92 53 -1 95 62 61 -1 61 11 97 -1 102 103 104 -1 104 103 105 -1 103 53 105 -1 65 105 53 -1 109 110 111 -1 111 110 102 -1 103 102 110 -1 114 36 115 -1 75 115 36 -1 36 114 79 -1 84 118 85 -1 119 93 118 -1 85 118 93 -1 93 119 92 -1 85 121 42 -1 97 123 61 -1 95 61 123 -1 125 103 110 -1 115 127 114 -1 79 114 129 -1 42 121 131 -1 133 123 97 -1 110 135 125 -1 127 137 114 -1 141 129 142 -1 142 129 143 -1 114 143 129 -1 131 121 145 -1 147 133 97 -1 135 110 149 -1 114 137 143 -1 141 151 129 -1 156 157 158 -1 159 158 157 -1 145 121 161 -1 166 167 168 -1 169 168 167 -1 173 174 97 -1 174 175 97 -1 147 97 175 -1 135 149 177 -1 182 183 184 -1 183 129 184 -1 184 129 185 -1 151 185 129 -1 190 191 192 -1 193 192 191 -1 195 145 161 -1 198 199 167 -1 169 167 199 -1 169 201 168 -1 173 203 174 -1 177 161 135 -1 183 182 205 -1 210 211 212 -1 211 213 212 -1 213 192 212 -1 193 212 192 -1 215 193 191 -1 195 161 177 -1 199 217 169 -1 201 169 217 -1 203 173 219 -1 183 205 221 -1 225 226 215 -1 226 227 215 -1 193 215 227 -1 193 227 212 -1 212 229 210 -1 "
							                >
								<Coordinate USE="coords_ME_ID109" />
							</IndexedFaceSet>
						</Shape>
					</Group>
				</Transform>
			</Transform>
			<Transform DEF="group_0_012_TRANSFORM"
			           translation="-111.447693 -0.079624 120.024010"
			           scale="1.000000 1.000000 1.000000"
			           rotation="-1.000000 0.000000 0.000000 1.570796"
			           >
				<Transform DEF="group_0_012_ifs_TRANSFORM"
				           translation="0.000005 0.000011 0.000000"
				           scale="1.000000 1.000000 1.000000"
				           rotation="0.000000 0.000000 0.000000 0.000000"
				           >
					<Group DEF="group_ME_ID103">
						<Shape>
							<Appearance>
								<Material USE="MA_Color_000" />
							</Appearance>
							<IndexedFaceSet solid="true"
							                creaseAngle="4.0000"
							                coordIndex="0 1 2 -1 1 0 3 -1 3 0 4 -1 4 0 5 -1 5 0 6 -1 5 6 7 -1 7 6 8 -1 9 8 10 -1 8 9 7 -1 11 12 13 -1 12 11 2 -1 12 2 14 -1 14 2 15 -1 15 2 1 -1 15 1 16 -1 8 17 10 -1 13 18 11 -1 19 20 21 -1 20 19 11 -1 20 11 18 -1 8 22 17 -1 21 23 19 -1 23 21 24 -1 23 24 25 -1 23 25 26 -1 23 26 8 -1 8 26 27 -1 28 8 27 -1 8 28 22 -1 "
							                >
								<Coordinate DEF="coords_ME_ID103"
								            point="149.158096 195.684189 508.222900 141.778793 192.263092 503.043182 139.397690 195.202896 502.275879 147.769699 192.557495 506.693298 148.487793 191.832397 506.960785 153.056900 185.745102 508.333496 159.217789 182.100296 511.468597 155.663696 182.224197 509.174377 158.690689 171.383102 508.493378 155.430496 181.588013 508.865692 155.403198 179.763702 508.400085 132.984192 187.573288 497.334381 135.349899 186.459290 498.430878 135.297012 186.116699 498.338379 135.660690 187.048401 498.710876 140.082794 192.310089 502.118195 140.887497 192.215698 502.543793 155.303497 175.565094 507.401794 134.376999 178.820892 496.038391 131.580795 176.440399 493.825195 134.428497 177.949493 495.858398 135.746597 175.663193 496.079102 155.224701 173.566010 506.988800 136.957794 166.113693 496.061798 138.441101 170.098602 497.171783 138.799789 169.475403 497.325775 140.038696 169.472595 498.012573 152.584503 172.522202 505.189484 155.217499 173.142593 506.882385 "
								            />
							</IndexedFaceSet>
						</Shape>
					</Group>
				</Transform>
			</Transform>
			<Transform DEF="group_0_011_TRANSFORM"
			           translation="-111.447693 -0.079624 120.024010"
			           scale="1.000000 1.000000 1.000000"
			           rotation="-1.000000 0.000000 0.000000 1.570796"
			           >
				<Transform DEF="group_0_011_ifs_TRANSFORM"
				           translation="0.000005 0.000011 0.000000"
				           scale="1.000000 1.000000 1.000000"
				           rotation="0.000000 0.000000 0.000000 0.000000"
				           >
					<Group DEF="group_ME_ID97">
						<Shape>
							<Appearance>
								<Material USE="MA_Shape_006" />
							</Appearance>
							<IndexedFaceSet solid="true"
							                creaseAngle="4.0000"
							                coordIndex="0 1 2 -1 3 0 2 -1 0 4 1 -1 5 0 3 -1 1 4 6 -1 7 5 3 -1 4 8 6 -1 7 9 5 -1 6 8 10 -1 11 9 7 -1 10 8 12 -1 11 13 9 -1 13 11 14 -1 10 12 15 -1 13 16 17 -1 16 13 14 -1 13 17 9 -1 14 11 18 -1 15 12 19 -1 17 20 9 -1 20 17 21 -1 22 14 18 -1 19 12 23 -1 15 19 24 -1 25 26 27 -1 28 15 24 -1 24 19 29 -1 30 31 32 -1 31 30 33 -1 33 30 34 -1 34 30 35 -1 35 30 36 -1 36 30 37 -1 38 39 40 -1 39 38 37 -1 39 37 41 -1 41 37 42 -1 42 37 30 -1 41 42 43 -1 37 44 36 -1 28 24 29 -1 28 45 15 -1 46 45 28 -1 47 46 28 -1 "
							                >
								<Coordinate DEF="coords_ME_ID97"
								            point="77.251900 122.012695 579.778381 73.989410 114.389496 584.018616 74.362816 121.104095 588.478210 77.852737 124.358398 589.580078 73.864967 107.563194 578.768799 81.379684 125.833099 579.730164 72.832626 107.327698 583.574036 79.137177 127.147400 594.006592 75.829155 102.441101 578.534058 89.507088 130.121796 579.137512 74.267349 102.689995 587.912659 81.761627 127.503494 595.052490 80.289467 96.489449 581.217590 87.574249 128.583801 596.374023 86.911491 128.056396 602.284302 77.517578 95.541428 594.159973 88.410110 128.111389 599.224915 90.816818 128.199799 594.311707 82.005569 127.889496 600.554565 88.356857 92.342674 585.686768 96.432655 131.310898 579.780457 92.691879 129.238495 589.459900 83.953476 133.437500 609.416382 88.483315 92.739098 578.196777 85.056671 92.540184 592.552063 96.432655 131.310898 579.780457 92.691879 129.238495 589.459900 93.200218 129.615204 588.185791 82.965271 92.007675 600.790100 87.460976 92.784317 588.412598 90.816818 128.199799 594.311707 80.711411 89.584816 606.111755 78.111252 86.124451 611.962036 82.309799 91.409615 602.384094 82.965271 92.007675 600.790100 83.967178 92.348557 598.104614 87.460976 92.784317 588.412598 90.687698 94.156105 579.882568 91.295250 93.801689 578.010315 97.842575 134.107895 577.008362 91.867134 90.988106 575.170166 96.432655 131.310898 579.780457 92.075409 128.781799 591.004883 92.691879 129.238495 589.459900 88.356857 92.342674 585.686768 77.835464 93.199669 600.131165 81.025375 91.732056 601.852173 82.316368 91.359497 602.343689 "
								            />
							</IndexedFaceSet>
						</Shape>
					</Group>
				</Transform>
			</Transform>
			<Transform DEF="group_0_010_TRANSFORM"
			           translation="-111.447693 -0.079624 120.024010"
			           scale="1.000000 1.000000 1.000000"
			           rotation="-1.000000 0.000000 0.000000 1.570796"
			           >
				<Transform DEF="group_0_010_ifs_TRANSFORM"
				           translation="0.000005 0.000011 0.000000"
				           scale="1.000000 1.000000 1.000000"
				           rotation="0.000000 0.000000 0.000000 0.000000"
				           >
					<Group DEF="group_ME_ID89">
						<Shape>
							<Appearance>
								<Material USE="MA_material" />
							</Appearance>
							<IndexedFaceSet solid="true"
							                creaseAngle="4.0000"
							                coordIndex="0 1 2 -1 3 0 2 -1 "
							                >
								<Coordinate DEF="coords_ME_ID89"
								            point="99.062569 164.885895 539.163025 97.982521 157.781403 534.027771 85.616516 152.957291 543.935059 94.319916 154.839600 559.826904 "
								            />
							</IndexedFaceSet>
						</Shape>
					</Group>
				</Transform>
			</Transform>
			<Transform DEF="group_0_009_TRANSFORM"
			           translation="-111.447693 -0.079624 120.024010"
			           scale="1.000000 1.000000 1.000000"
			           rotation="-1.000000 0.000000 0.000000 1.570796"
			           >
				<Transform DEF="group_0_009_ifs_TRANSFORM"
				           translation="0.000005 0.000011 0.000000"
				           scale="1.000000 1.000000 1.000000"
				           rotation="0.000000 0.000000 0.000000 0.000000"
				           >
					<Group DEF="group_ME_ID83">
						<Shape>
							<Appearance>
								<Material USE="MA_Color_009" />
							</Appearance>
							<IndexedFaceSet solid="true"
							                creaseAngle="4.0000"
							                coordIndex="3 4 5 -1 7 3 5 -1 4 9 5 -1 3 11 4 -1 13 3 6 -1 15 9 4 -1 9 17 5 -1 13 11 3 -1 11 19 4 -1 21 13 6 -1 15 23 9 -1 19 15 4 -1 5 17 25 -1 9 27 17 -1 13 29 11 -1 31 13 21 -1 21 6 33 -1 23 27 9 -1 17 35 25 -1 17 27 35 -1 31 29 13 -1 31 21 37 -1 37 21 33 -1 23 39 27 -1 25 35 41 -1 27 43 35 -1 31 45 29 -1 47 31 37 -1 49 37 33 -1 39 43 27 -1 41 35 51 -1 43 47 35 -1 45 31 43 -1 43 31 47 -1 47 37 53 -1 37 49 53 -1 39 45 43 -1 35 53 51 -1 47 53 35 -1 "
							                >
								<Coordinate DEF="coords_ME_ID83"
								            point="92.554596 60.749149 543.727905 97.062805 58.666817 533.666016 74.939598 62.563160 527.672913 74.939598 62.563160 527.672913 97.062805 58.666817 533.666016 92.554596 60.749149 543.727905 65.148621 67.782715 542.098572 65.148621 67.782715 542.098572 99.769531 45.338589 536.333069 99.769531 45.338589 536.333069 88.172501 57.323288 499.383087 88.172501 57.323288 499.383087 73.417175 54.040600 527.216309 73.417175 54.040600 527.216309 113.864494 41.973370 508.345795 113.864494 41.973370 508.345795 95.036644 52.806789 555.343811 95.036644 52.806789 555.343811 112.357895 52.595570 505.637390 112.357895 52.595570 505.637390 64.313751 58.354748 549.035034 64.313751 58.354748 549.035034 103.660896 28.255770 507.846100 103.660896 28.255770 507.846100 97.958481 61.268799 551.694397 97.958481 61.268799 551.694397 92.861687 36.287899 535.256287 92.861687 36.287899 535.256287 82.652588 46.942650 498.631897 82.652588 46.942650 498.631897 74.870461 41.277660 530.819702 74.870461 41.277660 530.819702 62.280437 76.977966 549.282776 62.280437 76.977966 549.282776 88.877495 50.341450 558.312561 88.877495 50.341450 558.312561 70.138031 56.715370 555.174866 70.138031 56.715370 555.174866 92.743431 28.504210 504.686279 92.743431 28.504210 504.686279 98.178421 63.623127 553.608765 98.178421 63.623127 553.608765 84.648476 38.149891 532.432678 84.648476 38.149891 532.432678 85.147385 35.928310 501.622894 85.147385 35.928310 501.622894 78.903137 48.464878 554.121399 78.903137 48.464878 554.121399 71.687881 72.728668 563.934387 71.687881 72.728668 563.934387 97.298965 69.385681 566.087463 97.298965 69.385681 566.087463 83.176140 66.624619 569.529358 83.176140 66.624619 569.529358 "
								            />
							</IndexedFaceSet>
						</Shape>
						<Shape>
							<Appearance>
								<Material USE="MA_Color_000" />
							</Appearance>
							<IndexedFaceSet solid="true"
							                creaseAngle="4.0000"
							                coordIndex="0 1 2 -1 0 2 6 -1 0 8 1 -1 1 10 2 -1 7 2 12 -1 1 8 14 -1 0 16 8 -1 2 10 12 -1 1 18 10 -1 7 12 20 -1 8 22 14 -1 1 14 18 -1 16 0 24 -1 16 26 8 -1 10 28 12 -1 20 12 30 -1 32 7 20 -1 8 26 22 -1 24 34 16 -1 34 26 16 -1 12 28 30 -1 36 20 30 -1 32 20 36 -1 26 38 22 -1 40 34 24 -1 34 42 26 -1 28 44 30 -1 36 30 46 -1 32 36 48 -1 26 42 38 -1 50 34 40 -1 34 46 42 -1 42 30 44 -1 46 30 42 -1 52 36 46 -1 52 48 36 -1 42 44 38 -1 50 52 34 -1 34 52 46 -1 "
							                >
								<Coordinate USE="coords_ME_ID83" />
							</IndexedFaceSet>
						</Shape>
					</Group>
				</Transform>
			</Transform>
			<Transform DEF="group_0_008_TRANSFORM"
			           translation="-111.447693 -0.079624 120.024010"
			           scale="1.000000 1.000000 1.000000"
			           rotation="-1.000000 0.000000 0.000000 1.570796"
			           >
				<Transform DEF="group_0_008_ifs_TRANSFORM"
				           translation="0.000005 0.000011 0.000000"
				           scale="1.000000 1.000000 1.000000"
				           rotation="0.000000 0.000000 0.000000 0.000000"
				           >
					<Group DEF="group_ME_ID77">
						<Shape>
							<Appearance>
								<Material USE="MA_Shape_006" />
							</Appearance>
							<IndexedFaceSet solid="true"
							                creaseAngle="4.0000"
							                coordIndex="0 1 2 -1 0 2 6 -1 0 8 1 -1 1 10 2 -1 0 6 12 -1 14 6 2 -1 8 0 16 -1 1 8 18 -1 1 20 10 -1 2 10 22 -1 12 6 24 -1 16 0 12 -1 26 6 14 -1 2 22 14 -1 16 28 8 -1 8 30 18 -1 1 18 20 -1 20 32 10 -1 22 10 34 -1 12 24 36 -1 6 26 24 -1 38 16 12 -1 40 26 14 -1 14 22 42 -1 44 28 16 -1 28 30 8 -1 34 10 32 -1 22 34 46 -1 36 24 48 -1 38 12 36 -1 24 26 50 -1 38 44 16 -1 50 26 40 -1 40 14 42 -1 42 22 46 -1 44 46 28 -1 28 52 30 -1 32 54 34 -1 34 52 46 -1 56 36 48 -1 24 50 48 -1 58 38 36 -1 60 44 38 -1 62 50 40 -1 60 40 42 -1 44 42 46 -1 28 46 52 -1 34 54 52 -1 64 56 48 -1 58 36 56 -1 66 48 50 -1 58 60 38 -1 60 42 44 -1 68 62 40 -1 70 50 62 -1 60 68 40 -1 64 58 56 -1 64 48 66 -1 66 50 70 -1 68 60 58 -1 68 72 62 -1 72 70 62 -1 74 58 64 -1 64 66 76 -1 66 70 78 -1 80 68 58 -1 80 72 68 -1 78 70 72 -1 82 74 64 -1 80 58 74 -1 84 64 76 -1 76 66 78 -1 86 72 80 -1 88 78 72 -1 82 80 74 -1 82 64 84 -1 86 88 72 -1 86 80 82 -1 "
							                >
								<Coordinate DEF="coords_ME_ID77"
								            point="83.465118 152.622299 136.284302 89.129066 146.025192 87.883125 81.323860 134.943298 134.358093 81.323860 134.943298 134.358093 89.129066 146.025192 87.883125 83.465118 152.622299 136.284302 75.327042 135.199005 171.991013 75.327042 135.199005 171.991013 102.165100 150.101013 86.655014 102.165100 150.101013 86.655014 83.903076 133.778000 90.043327 83.903076 133.778000 90.043327 81.509941 150.105392 172.291092 81.509941 150.105392 172.291092 88.288971 122.692299 172.351700 88.288971 122.692299 172.351700 101.270195 158.253189 143.240494 101.270195 158.253189 143.240494 102.073097 143.974899 47.387077 102.073097 143.974899 47.387077 90.622498 142.102097 52.022789 90.622498 142.102097 52.022789 92.117310 119.711296 138.997589 92.117310 119.711296 138.997589 72.537956 134.935089 190.489990 72.537956 134.935089 190.489990 83.569519 121.250198 192.447296 83.569519 121.250198 192.447296 113.852699 139.253403 87.754234 113.852699 139.253403 87.754234 112.458496 134.066010 45.395710 112.458496 134.066010 45.395710 83.576759 131.662903 56.395229 83.576759 131.662903 56.395229 93.437080 124.386597 91.061920 93.437080 124.386597 91.061920 79.170197 149.718491 190.343292 79.170197 149.718491 190.343292 98.223030 155.796295 190.911102 98.223030 155.796295 190.911102 110.734200 129.180496 194.903488 110.734200 129.180496 194.903488 110.673294 126.827003 152.086304 110.673294 126.827003 152.086304 117.840599 143.678192 151.903702 117.840599 143.678192 151.903702 106.364197 127.500595 89.295570 106.364197 127.500595 89.295570 70.647911 134.230392 207.951187 70.647911 134.230392 207.951187 82.776291 120.928696 209.190292 82.776291 120.928696 209.190292 104.119194 124.868401 48.561077 104.119194 124.868401 48.561077 88.439545 121.700195 53.280178 88.439545 121.700195 53.280178 76.653351 151.984497 207.979492 76.653351 151.984497 207.979492 96.637245 154.857300 210.799194 96.637245 154.857300 210.799194 112.585693 145.458694 191.984497 112.585693 145.458694 191.984497 105.740898 129.584000 212.167892 105.740898 129.584000 212.167892 64.771347 157.517502 261.733795 64.771347 157.517502 261.733795 56.449257 135.727600 263.582489 56.449257 135.727600 263.582489 109.598495 145.064499 211.865402 109.598495 145.064499 211.865402 72.210609 117.823601 266.951508 72.210609 117.823601 266.951508 110.004097 123.650200 269.089691 110.004097 123.650200 269.089691 92.341988 164.875015 265.193481 92.341988 164.875015 265.193481 50.839409 140.996292 324.254395 50.839409 140.996292 324.254395 68.506310 119.418297 325.340179 68.506310 119.418297 325.340179 114.348595 149.376602 267.685181 114.348595 149.376602 267.685181 92.748596 171.348099 323.698181 92.748596 171.348099 323.698181 59.184929 159.512894 323.423889 59.184929 159.512894 323.423889 114.309998 156.014389 329.439697 114.309998 156.014389 329.439697 110.386200 121.802200 327.355011 110.386200 121.802200 327.355011 "
								            />
							</IndexedFaceSet>
						</Shape>
						<Shape>
							<Appearance>
								<Material USE="MA_Color_009" />
							</Appearance>
							<IndexedFaceSet solid="true"
							                creaseAngle="4.0000"
							                coordIndex="3 4 5 -1 7 3 5 -1 4 9 5 -1 3 11 4 -1 13 7 5 -1 3 7 15 -1 5 9 17 -1 19 9 4 -1 11 21 4 -1 23 11 3 -1 25 7 13 -1 5 17 13 -1 15 7 27 -1 15 23 3 -1 9 29 17 -1 19 31 9 -1 21 19 4 -1 11 33 21 -1 35 11 23 -1 37 25 13 -1 25 27 7 -1 13 17 39 -1 15 27 41 -1 43 23 15 -1 17 29 45 -1 9 31 29 -1 33 11 35 -1 47 35 23 -1 49 25 37 -1 37 13 39 -1 51 27 25 -1 17 45 39 -1 41 27 51 -1 43 15 41 -1 47 23 43 -1 29 47 45 -1 31 53 29 -1 35 55 33 -1 47 53 35 -1 49 37 57 -1 49 51 25 -1 37 39 59 -1 39 45 61 -1 41 51 63 -1 43 41 61 -1 47 43 45 -1 53 47 29 -1 53 55 35 -1 49 57 65 -1 57 37 59 -1 51 49 67 -1 39 61 59 -1 45 43 61 -1 41 63 69 -1 63 51 71 -1 41 69 61 -1 57 59 65 -1 67 49 65 -1 71 51 67 -1 59 61 69 -1 63 73 69 -1 63 71 73 -1 65 59 75 -1 77 67 65 -1 79 71 67 -1 59 69 81 -1 69 73 81 -1 73 71 79 -1 65 75 83 -1 75 59 81 -1 77 65 85 -1 79 67 77 -1 81 73 87 -1 73 79 89 -1 75 81 83 -1 85 65 83 -1 73 89 87 -1 83 81 87 -1 "
							                >
								<Coordinate USE="coords_ME_ID77" />
							</IndexedFaceSet>
						</Shape>
					</Group>
				</Transform>
			</Transform>
			<Transform DEF="group_0_007_TRANSFORM"
			           translation="-111.447693 -0.079624 120.024010"
			           scale="1.000000 1.000000 1.000000"
			           rotation="-1.000000 0.000000 0.000000 1.570796"
			           >
				<Transform DEF="group_0_007_ifs_TRANSFORM"
				           translation="0.000005 0.000011 0.000000"
				           scale="1.000000 1.000000 1.000000"
				           rotation="0.000000 0.000000 0.000000 0.000000"
				           >
					<Group DEF="group_ME_ID71">
						<Shape>
							<Appearance>
								<Material USE="MA_Color_A03" />
							</Appearance>
							<IndexedFaceSet solid="true"
							                creaseAngle="4.0000"
							                coordIndex="0 1 2 -1 2 1 3 -1 4 0 2 -1 0 5 1 -1 2 3 6 -1 7 3 1 -1 4 2 8 -1 5 9 1 -1 6 3 10 -1 11 2 6 -1 10 3 7 -1 12 7 1 -1 13 8 2 -1 1 9 14 -1 11 6 10 -1 13 2 11 -1 15 10 7 -1 15 1 16 -1 17 8 13 -1 1 14 18 -1 9 19 14 -1 10 13 11 -1 20 10 15 -1 21 15 16 -1 1 22 16 -1 17 13 20 -1 14 23 18 -1 1 18 22 -1 19 23 14 -1 13 10 20 -1 24 20 15 -1 21 16 22 -1 15 21 25 -1 26 17 20 -1 23 27 18 -1 27 22 18 -1 19 28 23 -1 24 15 19 -1 29 20 24 -1 21 22 30 -1 25 21 30 -1 15 25 28 -1 31 26 20 -1 25 27 23 -1 27 32 22 -1 15 28 19 -1 25 23 28 -1 31 20 29 -1 30 22 32 -1 25 30 27 -1 30 32 27 -1 "
							                >
								<Coordinate DEF="coords_ME_ID71"
								            point="81.454796 120.813599 45.756149 97.179955 119.284698 21.470789 108.386200 120.839500 27.335979 108.015099 125.868698 0.785657 88.439545 121.700195 53.280178 67.397079 123.372894 31.939640 112.862099 126.551697 0.807366 106.291794 140.381592 0.000005 104.119194 124.868401 48.561077 47.550327 127.017197 18.187229 111.898598 140.378189 0.035152 115.555008 132.690796 0.497240 95.665169 147.420090 19.588659 120.563499 133.987793 29.791840 32.944031 126.938599 15.507050 95.665169 147.420090 19.588659 77.226036 120.168198 0.279116 112.458496 134.066010 45.395710 29.755930 121.873596 11.106689 47.534821 141.078400 20.213739 106.297394 144.823013 24.179920 79.049248 150.452499 0.086843 29.981628 120.513794 0.362852 30.925798 135.542297 18.247190 68.053177 143.065201 31.887959 32.597038 149.327393 11.486080 102.073097 143.974899 47.387077 22.696400 135.534012 10.264520 34.431271 143.507294 17.357821 81.866920 141.069092 45.141758 31.650459 149.291595 0.256725 90.622498 142.102097 52.022789 22.191240 135.097000 0.201244 "
								            />
							</IndexedFaceSet>
						</Shape>
					</Group>
				</Transform>
			</Transform>
			<Transform DEF="group_0_006_TRANSFORM"
			           translation="-111.447693 -0.079624 120.024010"
			           scale="1.000000 1.000000 1.000000"
			           rotation="-1.000000 0.000000 0.000000 1.570796"
			           >
				<Transform DEF="group_0_006_ifs_TRANSFORM"
				           translation="0.000005 0.000011 0.000000"
				           scale="1.000000 1.000000 1.000000"
				           rotation="0.000000 0.000000 0.000000 0.000000"
				           >
					<Group DEF="group_ME_ID63">
						<Shape>
							<Appearance>
								<Material DEF="MA_Shape_12"
								          diffuseColor="1.000 0.969 0.612"
								          specularColor="0.401 0.401 0.401"
								          emissiveColor="0.000 0.000 0.000"
								          ambientIntensity="0.333"
								          shininess="0.098"
								          transparency="0.0"
								          />
							</Appearance>
							<IndexedFaceSet solid="true"
							                creaseAngle="4.0000"
							                coordIndex="0 1 2 -1 1 0 3 -1 1 3 4 -1 1 4 5 -1 1 5 6 -1 1 7 2 -1 8 9 10 -1 9 8 11 -1 11 8 12 -1 9 11 13 -1 11 12 14 -1 15 16 17 -1 18 1 6 -1 19 7 1 -1 2 7 20 -1 21 12 8 -1 12 21 22 -1 12 22 23 -1 23 22 24 -1 23 24 25 -1 8 26 27 -1 26 8 10 -1 28 16 15 -1 29 30 1 -1 30 29 31 -1 31 29 32 -1 18 29 1 -1 33 19 1 -1 34 7 19 -1 20 7 35 -1 36 28 15 -1 37 38 39 -1 38 37 40 -1 40 37 41 -1 41 37 42 -1 23 43 44 -1 43 23 25 -1 43 25 45 -1 45 25 46 -1 45 46 47 -1 47 46 48 -1 46 25 49 -1 50 51 47 -1 45 51 52 -1 51 45 47 -1 8 27 53 -1 54 55 56 -1 55 54 57 -1 58 59 60 -1 30 61 1 -1 61 30 62 -1 62 30 63 -1 62 63 64 -1 62 64 59 -1 62 59 65 -1 59 64 60 -1 65 59 66 -1 33 1 67 -1 33 34 19 -1 34 35 7 -1 68 28 36 -1 37 69 42 -1 70 71 72 -1 71 70 73 -1 73 70 74 -1 74 70 75 -1 74 75 76 -1 74 76 69 -1 74 69 37 -1 74 37 77 -1 73 78 71 -1 79 80 81 -1 37 39 82 -1 83 84 85 -1 84 83 86 -1 86 83 87 -1 88 89 90 -1 91 92 93 -1 94 95 35 -1 8 53 96 -1 54 97 57 -1 97 54 98 -1 97 98 99 -1 99 98 100 -1 99 100 101 -1 102 103 104 -1 61 105 106 -1 105 61 62 -1 106 105 107 -1 1 108 109 -1 110 61 111 -1 61 110 108 -1 61 108 1 -1 67 112 33 -1 111 113 110 -1 113 111 67 -1 113 67 114 -1 114 67 1 -1 1 109 114 -1 112 34 33 -1 94 35 34 -1 115 28 68 -1 116 77 37 -1 77 116 74 -1 74 117 73 -1 117 74 118 -1 118 74 119 -1 119 74 120 -1 79 81 121 -1 122 37 123 -1 124 79 121 -1 94 122 95 -1 125 126 127 -1 128 129 130 -1 122 123 95 -1 131 132 133 -1 132 131 134 -1 134 131 135 -1 134 135 136 -1 137 106 107 -1 111 61 106 -1 138 110 109 -1 112 67 139 -1 140 109 110 -1 109 140 141 -1 142 67 111 -1 112 94 34 -1 143 116 37 -1 74 116 144 -1 145 146 147 -1 74 148 120 -1 148 74 149 -1 150 37 122 -1 121 151 124 -1 152 122 94 -1 124 151 153 -1 128 154 129 -1 129 155 130 -1 136 156 134 -1 156 136 157 -1 158 159 160 -1 159 158 144 -1 159 144 161 -1 106 162 144 -1 162 106 137 -1 144 162 163 -1 144 163 161 -1 142 111 106 -1 139 67 142 -1 164 112 139 -1 152 94 112 -1 150 143 37 -1 116 143 164 -1 116 164 144 -1 144 158 74 -1 74 160 149 -1 160 74 158 -1 152 150 122 -1 165 151 166 -1 151 165 128 -1 157 167 156 -1 167 157 168 -1 168 157 169 -1 168 169 170 -1 144 142 106 -1 164 139 142 -1 164 152 112 -1 150 164 143 -1 144 164 142 -1 150 152 164 -1 "
							                >
								<Coordinate DEF="coords_ME_ID63"
								            point="66.819382 87.183189 620.775208 75.555847 77.662086 615.511902 54.889328 89.139885 627.458679 68.870178 86.738068 619.621399 70.404778 86.492508 618.761902 70.697495 86.057777 618.580261 73.567970 84.944534 616.942871 43.070377 92.459625 634.264282 59.682167 135.814011 626.938354 66.819382 87.183189 620.775208 54.889328 89.139885 627.458679 70.404778 86.492508 618.761902 73.567970 84.944534 616.942871 68.870178 86.738068 619.621399 70.697495 86.057777 618.580261 54.889328 89.139885 627.458679 53.407948 90.546486 625.487671 66.819382 87.183189 620.775208 76.198921 83.924141 615.441711 60.435429 81.799866 644.536377 43.245678 98.938164 632.967285 71.803070 135.672501 620.230103 75.445015 135.575500 618.212036 76.198921 83.924141 615.441711 75.819565 135.937393 618.021362 81.632950 136.839096 614.848206 43.245678 98.938164 632.967285 37.466389 103.799599 635.701172 45.770557 96.178398 628.623413 76.767357 83.593918 614.211304 78.069870 85.987427 612.019470 77.778496 85.682175 612.555603 77.644707 85.637909 612.820862 82.690147 78.923607 647.024292 46.535229 105.023598 657.944214 37.466389 103.799599 635.701172 43.245678 98.938164 632.967285 82.275955 143.100601 614.778015 71.803070 135.672501 620.230103 59.682167 135.814011 626.938354 75.445015 135.575500 618.212036 75.819565 135.937393 618.021362 81.632950 136.839096 614.848206 77.644707 85.637909 612.820862 76.767357 83.593918 614.211304 78.111252 86.124451 611.962036 82.693176 134.808502 612.271606 86.911491 128.056396 602.284302 83.873039 133.458099 609.585266 82.252747 137.019394 613.614258 88.410110 128.111389 599.224915 90.522781 128.077301 594.889709 90.816818 128.199799 594.311707 39.715500 125.701797 635.456482 78.111252 86.124451 611.962036 77.778496 85.682175 612.555603 77.644707 85.637909 612.820862 78.069870 85.987427 612.019470 87.460976 92.784317 588.412598 88.356857 92.342674 585.686768 82.965271 92.007675 600.790100 90.952278 84.386337 574.888672 91.867134 90.988106 575.170166 80.729126 89.533409 606.039307 82.316368 91.359497 602.343689 91.295250 93.801689 578.010315 90.687698 94.156105 579.882568 99.282974 80.751297 634.116211 37.466389 103.799599 635.701172 82.252747 137.019394 613.614258 83.953476 133.437500 609.416382 88.205025 128.114700 599.645691 86.911491 128.056396 602.284302 90.816818 128.199799 594.311707 102.288101 166.187698 578.375916 83.399200 134.019592 610.667908 82.693176 134.808502 612.271606 90.960449 153.119492 598.980896 88.410110 128.111389 599.224915 59.682167 135.814011 626.938354 71.803070 135.672501 620.230103 58.390190 135.037003 624.566467 47.503819 135.631699 633.781860 83.873039 133.458099 609.585266 83.953476 133.437500 609.416382 86.911491 128.056396 602.284302 83.399200 134.019592 610.667908 82.693176 134.808502 612.271606 88.205025 128.114700 599.645691 88.410110 128.111389 599.224915 86.911491 128.056396 602.284302 90.816818 128.199799 594.311707 90.522781 128.077301 594.889709 88.410110 128.111389 599.224915 50.160240 128.224899 655.511475 39.715500 125.701797 635.456482 47.503819 135.631699 633.781860 80.729126 89.533409 606.039307 80.711411 89.584816 606.111755 82.316368 91.359497 602.343689 82.309799 91.409615 602.384094 82.965271 92.007675 600.790100 87.460976 92.784317 588.412598 82.965271 92.007675 600.790100 83.967178 92.348557 598.104614 92.055428 90.930275 575.038391 102.278099 91.212578 568.341614 102.278496 94.241585 568.747009 89.966011 64.042656 595.828491 89.944466 63.847580 596.056274 90.107986 63.690578 595.835205 103.333595 50.992687 577.952087 87.660461 99.765175 660.401062 91.650917 63.378788 596.040466 91.200485 63.961338 596.943604 42.541451 105.057701 628.561401 114.915794 146.708008 584.417175 92.691879 129.238495 589.459900 93.200218 129.615204 588.185791 96.432655 131.310898 579.780457 97.842575 134.107895 577.008362 53.696178 133.266098 626.608398 66.695869 142.764603 643.854065 47.503819 135.631699 633.781860 47.503819 135.631699 633.781860 49.379059 131.318192 628.230591 37.466389 103.799599 635.701172 39.715500 125.701797 635.456482 39.715500 125.701797 635.456482 43.405251 114.019798 628.498108 37.466389 103.799599 635.701172 97.842575 134.107895 577.008362 92.055428 90.930275 575.038391 91.867134 90.988106 575.170166 102.278496 94.241585 568.747009 100.468094 136.064896 575.540771 102.283897 134.876892 574.185486 102.988297 94.597145 568.538574 89.966011 64.042656 595.828491 102.568497 97.223839 641.559204 91.650917 63.378788 596.040466 91.200485 63.961338 596.943604 134.463089 88.687798 569.482178 104.922501 135.666504 633.502808 142.023010 123.835899 571.828857 92.691879 129.238495 589.459900 92.075409 128.781799 591.004883 90.816818 128.199799 594.311707 100.468094 136.064896 575.540771 102.283897 134.876892 574.185486 89.076355 141.112701 646.328186 49.379059 131.318192 628.230591 90.571518 125.262100 657.940796 39.715500 125.701797 635.456482 44.388500 123.220100 628.375000 42.532509 105.023499 628.562012 102.988297 94.597145 568.538574 109.569595 125.964394 570.364014 109.769394 126.916794 570.419495 109.961800 125.024200 570.337769 109.569595 125.964394 570.364014 111.550301 123.061005 570.320068 104.048004 95.347359 568.625793 109.853195 116.006393 569.899109 108.182495 122.223198 641.200806 44.395580 123.233498 628.376038 44.396450 123.233009 628.374695 104.048004 95.347359 568.625793 109.853195 116.006393 569.899109 109.961800 125.024200 570.337769 111.550301 123.061005 570.320068 "
								            />
							</IndexedFaceSet>
						</Shape>
					</Group>
				</Transform>
			</Transform>
			<Transform DEF="group_0_005_TRANSFORM"
			           translation="-111.447693 -0.079624 120.024010"
			           scale="1.000000 1.000000 1.000000"
			           rotation="-1.000000 0.000000 0.000000 1.570796"
			           >
				<Transform DEF="group_0_005_ifs_TRANSFORM"
				           translation="0.000005 0.000011 0.000000"
				           scale="1.000000 1.000000 1.000000"
				           rotation="0.000000 0.000000 0.000000 0.000000"
				           >
					<Group DEF="group_ME_ID57">
						<Shape>
							<Appearance>
								<Material USE="MA_Color_009" />
							</Appearance>
							<IndexedFaceSet solid="true"
							                creaseAngle="4.0000"
							                coordIndex="3 4 5 -1 4 7 5 -1 3 5 9 -1 5 7 11 -1 4 13 7 -1 5 15 9 -1 7 17 11 -1 5 11 19 -1 7 13 21 -1 9 15 23 -1 15 5 19 -1 17 25 11 -1 7 21 17 -1 11 25 19 -1 13 27 21 -1 9 23 29 -1 15 31 23 -1 15 19 31 -1 17 33 25 -1 17 21 35 -1 25 37 19 -1 21 27 39 -1 41 29 23 -1 43 23 31 -1 19 45 31 -1 33 47 25 -1 17 35 33 -1 21 39 35 -1 19 37 45 -1 25 49 37 -1 27 51 39 -1 53 29 41 -1 41 23 43 -1 43 31 55 -1 31 45 55 -1 25 47 49 -1 47 33 57 -1 33 35 59 -1 35 39 61 -1 37 63 45 -1 49 63 37 -1 39 51 65 -1 53 41 67 -1 69 41 43 -1 43 55 71 -1 55 45 73 -1 47 75 49 -1 47 57 77 -1 33 59 57 -1 35 61 59 -1 61 39 65 -1 63 73 45 -1 49 75 63 -1 65 51 79 -1 67 41 69 -1 81 53 67 -1 69 43 71 -1 71 55 83 -1 73 83 55 -1 47 77 75 -1 77 57 85 -1 59 87 57 -1 59 61 89 -1 61 65 91 -1 73 63 93 -1 63 75 95 -1 97 65 79 -1 69 99 67 -1 67 101 81 -1 69 71 103 -1 71 83 105 -1 83 73 107 -1 77 109 75 -1 77 85 109 -1 57 87 85 -1 59 89 87 -1 61 91 89 -1 91 65 97 -1 63 95 93 -1 73 93 107 -1 75 111 95 -1 97 79 113 -1 99 101 67 -1 103 99 69 -1 101 113 81 -1 103 71 105 -1 105 83 115 -1 115 83 107 -1 109 111 75 -1 109 85 117 -1 85 87 119 -1 87 89 121 -1 89 91 123 -1 125 91 97 -1 95 127 93 -1 107 93 129 -1 111 127 95 -1 101 97 113 -1 99 131 101 -1 103 133 99 -1 103 105 135 -1 135 105 115 -1 115 107 128 -1 111 109 137 -1 109 117 139 -1 85 141 116 -1 85 119 141 -1 119 87 143 -1 87 121 143 -1 89 123 121 -1 123 91 125 -1 125 97 131 -1 127 145 93 -1 93 145 129 -1 127 111 147 -1 131 97 101 -1 133 131 99 -1 149 133 103 -1 149 103 135 -1 151 135 115 -1 153 115 128 -1 109 139 137 -1 111 137 147 -1 117 155 139 -1 119 157 141 -1 119 143 159 -1 143 121 161 -1 121 123 163 -1 163 123 125 -1 163 125 131 -1 145 127 165 -1 167 129 165 -1 145 165 129 -1 127 147 165 -1 163 131 133 -1 163 133 149 -1 151 149 135 -1 151 115 169 -1 171 115 153 -1 139 173 137 -1 137 175 147 -1 155 177 139 -1 141 157 179 -1 119 159 157 -1 159 143 181 -1 161 181 143 -1 121 183 161 -1 121 163 183 -1 167 185 129 -1 165 147 187 -1 183 163 149 -1 189 149 151 -1 191 151 169 -1 169 115 171 -1 193 171 153 -1 137 173 175 -1 177 173 139 -1 147 175 195 -1 197 179 157 -1 199 141 179 -1 159 197 157 -1 159 181 201 -1 203 181 161 -1 161 183 149 -1 167 187 185 -1 147 195 187 -1 189 161 149 -1 189 151 191 -1 191 169 205 -1 207 169 171 -1 207 171 193 -1 193 153 209 -1 173 211 175 -1 179 197 213 -1 199 179 215 -1 197 159 201 -1 201 181 203 -1 217 203 161 -1 195 219 187 -1 221 161 189 -1 223 189 191 -1 223 191 205 -1 205 169 207 -1 225 207 193 -1 227 193 209 -1 211 229 175 -1 213 221 179 -1 197 201 213 -1 231 199 215 -1 215 179 221 -1 201 203 217 -1 217 161 221 -1 219 233 187 -1 221 189 223 -1 235 223 205 -1 205 207 225 -1 221 225 193 -1 227 221 193 -1 227 209 237 -1 211 231 229 -1 213 217 221 -1 213 201 217 -1 239 199 231 -1 219 241 233 -1 221 223 235 -1 225 235 205 -1 221 235 225 -1 239 231 211 -1 237 241 219 -1 "
							                >
								<Coordinate DEF="coords_ME_ID57"
								            point="129.515503 96.145370 332.580292 177.198593 20.824789 161.914200 223.103592 79.057709 170.039398 223.103592 79.057709 170.039398 177.198593 20.824789 161.914200 129.515503 96.145370 332.580292 113.559494 66.975159 329.270203 113.559494 66.975159 329.270203 193.077301 149.388000 171.976196 193.077301 149.388000 171.976196 129.702698 101.259995 383.250885 129.702698 101.259995 383.250885 117.585007 0.000000 169.498398 117.585007 0.000000 169.498398 127.642395 131.832703 339.157684 127.642395 131.832703 339.157684 120.754097 70.126038 383.685089 120.754097 70.126038 383.685089 126.367393 132.000504 388.736694 126.367393 132.000504 388.736694 88.617355 56.726147 331.099884 88.617355 56.726147 331.099884 113.958496 163.026703 340.520477 113.958496 163.026703 340.520477 115.961594 95.180504 416.551697 115.961594 95.180504 416.551697 52.537300 21.257370 183.337692 52.537300 21.257370 183.337692 161.112289 214.662018 170.641891 161.112289 214.662018 170.641891 113.017799 157.471298 395.611176 113.017799 157.471298 395.611176 108.712601 76.159035 417.423492 108.712601 76.159035 417.423492 96.461159 60.583088 384.177795 96.461159 60.583088 384.177795 116.627007 124.128098 416.861786 116.627007 124.128098 416.861786 59.320000 68.567490 336.869293 59.320000 68.567490 336.869293 90.699005 175.006500 336.970306 90.699005 175.006500 336.970306 86.048828 162.241394 393.178375 86.048828 162.241394 393.178375 109.630501 142.485596 421.668793 109.630501 142.485596 421.668793 104.061699 80.480476 460.858490 104.061699 80.480476 460.858490 112.211098 97.662560 458.990784 112.211098 97.662560 458.990784 20.455750 66.180145 193.315094 20.455750 66.180145 193.315094 106.196701 241.357498 167.059998 106.196701 241.357498 167.059998 93.523918 154.003693 426.365387 93.523918 154.003693 426.365387 88.114960 68.941002 461.034180 88.114960 68.941002 461.034180 91.621117 66.449310 421.875488 91.621117 66.449310 421.875488 67.378830 70.638786 389.177795 67.378830 70.638786 389.177795 116.088799 116.751198 458.046600 116.088799 116.751198 458.046600 47.211948 88.193016 339.727295 47.211948 88.193016 339.727295 59.831718 166.478012 337.737396 59.831718 166.478012 337.737396 57.025410 164.607590 392.868286 57.025410 164.607590 392.868286 65.268936 150.303894 431.268890 65.268936 150.303894 431.268890 114.753494 135.645203 459.583496 114.753494 135.645203 459.583496 113.332100 93.573006 496.485199 113.332100 93.573006 496.485199 104.553398 76.523598 497.684296 104.553398 76.523598 497.684296 0.000000 126.034004 177.887100 0.000000 126.034004 177.887100 36.541531 226.016098 166.112595 36.541531 226.016098 166.112595 102.305298 151.673889 460.331299 102.305298 151.673889 460.331299 86.827927 67.028885 498.897278 86.827927 67.028885 498.897278 62.797218 74.764145 460.565582 62.797218 74.764145 460.565582 63.012928 73.772789 428.291687 63.012928 73.772789 428.291687 49.358719 85.892555 393.829681 49.358719 85.892555 393.829681 121.067009 138.008011 497.057190 121.067009 138.008011 497.057190 120.729294 118.837700 496.502380 120.729294 118.837700 496.502380 47.489002 117.864296 341.914398 47.489002 117.864296 341.914398 42.516628 145.702591 396.272797 42.516628 145.702591 396.272797 45.642368 148.097900 339.253906 45.642368 148.097900 339.253906 50.205719 139.315399 432.471497 50.205719 139.315399 432.471497 74.695770 153.353500 460.541473 74.695770 153.353500 460.541473 108.665398 152.728699 497.160583 108.665398 152.728699 497.160583 105.057198 73.025360 537.366760 105.057198 73.025360 537.366760 117.508797 91.518234 531.694885 117.508797 91.518234 531.694885 6.537736 184.691788 174.339996 6.537736 184.691788 174.339996 77.709869 156.050598 494.988800 77.709869 156.050598 494.988800 92.554596 60.749149 543.727905 92.554596 60.749149 543.727905 56.717880 75.837036 499.201202 56.717880 75.837036 499.201202 44.265060 89.942116 464.538696 44.265060 89.942116 464.538696 48.432129 85.398758 430.576294 48.432129 85.398758 430.576294 41.822289 105.346497 394.343079 41.822289 105.346497 394.343079 125.240601 117.731598 531.491577 125.240601 117.731598 531.491577 121.844696 154.992096 538.263306 121.844696 154.992096 538.263306 39.497368 123.274200 395.394104 39.497368 123.274200 395.394104 43.901180 125.164299 432.268188 43.901180 125.164299 432.268188 51.016869 143.931793 464.604095 51.016869 143.931793 464.604095 112.212196 93.990974 551.684387 112.212196 93.990974 551.684387 103.583397 71.464378 548.024902 103.583397 71.464378 548.024902 65.148621 67.782715 542.098572 65.148621 67.782715 542.098572 45.715939 89.612091 486.522888 45.715939 89.612091 486.522888 124.045296 137.098007 535.437073 124.045296 137.098007 535.437073 119.850296 118.698494 553.231506 119.850296 118.698494 553.231506 45.357738 129.903397 465.772278 45.357738 129.903397 465.772278 51.488388 142.241699 484.924011 51.488388 142.241699 484.924011 97.982521 157.781403 534.027771 97.982521 157.781403 534.027771 97.958481 61.268799 551.694397 97.958481 61.268799 551.694397 48.538338 78.001129 523.441162 48.538338 78.001129 523.441162 39.794380 84.091499 505.580688 39.794380 84.091499 505.580688 41.976097 115.844795 492.077881 41.976097 115.844795 492.077881 43.151009 101.281700 431.430878 43.151009 101.281700 431.430878 123.492897 140.254700 545.671265 123.492897 140.254700 545.671265 123.489395 140.274704 545.736084 123.489395 140.274704 545.736084 55.909199 157.110291 502.101685 55.909199 157.110291 502.101685 71.331047 159.897903 518.483032 71.331047 159.897903 518.483032 97.298965 69.385681 566.087463 97.298965 69.385681 566.087463 105.578194 95.053680 566.250000 105.578194 95.053680 566.250000 98.178421 63.623127 553.608765 98.178421 63.623127 553.608765 46.635319 92.335960 530.986267 46.635319 92.335960 530.986267 34.185249 95.893501 497.274689 34.185249 95.893501 497.274689 42.960110 105.497101 465.758484 42.960110 105.497101 465.758484 125.702896 150.924194 547.952576 125.702896 150.924194 547.952576 118.825096 149.215012 561.390259 118.825096 149.215012 561.390259 44.080849 126.973099 490.878174 44.080849 126.973099 490.878174 45.011330 145.823593 495.111786 45.011330 145.823593 495.111786 61.790607 148.086395 530.167480 61.790607 148.086395 530.167480 113.918198 122.889297 567.208008 113.918198 122.889297 567.208008 38.792828 86.517654 519.478271 38.792828 86.517654 519.478271 62.280437 76.977966 549.282776 62.280437 76.977966 549.282776 32.396931 97.638138 512.296204 32.396931 97.638138 512.296204 36.595280 109.675499 501.622192 36.595280 109.675499 501.622192 41.282330 147.064102 510.764801 41.282330 147.064102 510.764801 55.585739 157.345398 515.365112 55.585739 157.345398 515.365112 85.616516 152.957291 543.935059 85.616516 152.957291 543.935059 83.176140 66.624619 569.529358 83.176140 66.624619 569.529358 36.591259 100.198898 523.518494 36.591259 100.198898 523.518494 58.507820 97.340698 547.218506 58.507820 97.340698 547.218506 36.315510 110.212494 516.706665 36.315510 110.212494 516.706665 101.731598 138.247803 573.424255 101.731598 138.247803 573.424255 41.813099 122.557800 517.668701 41.813099 122.557800 517.668701 42.005268 133.619690 499.713898 42.005268 133.619690 499.713898 47.967098 145.102600 522.987793 47.967098 145.102600 522.987793 71.213036 138.849091 545.247498 71.213036 138.849091 545.247498 87.947151 87.300850 573.389771 87.947151 87.300850 573.389771 75.865288 92.077148 566.732361 75.865288 92.077148 566.732361 107.036400 155.096497 564.191467 107.036400 155.096497 564.191467 42.516769 134.993698 514.543884 42.516769 134.993698 514.543884 89.362015 139.444901 566.305115 89.362015 139.444901 566.305115 71.687881 72.728668 563.934387 71.687881 72.728668 563.934387 94.319916 154.839600 559.826904 94.319916 154.839600 559.826904 "
								            />
							</IndexedFaceSet>
						</Shape>
						<Shape>
							<Appearance>
								<Material USE="MA_Color_A03" />
							</Appearance>
							<IndexedFaceSet solid="true"
							                creaseAngle="4.0000"
							                coordIndex="0 1 2 -1 0 6 1 -1 8 0 2 -1 6 0 10 -1 6 12 1 -1 14 0 8 -1 10 16 6 -1 10 0 18 -1 20 12 6 -1 22 14 8 -1 18 0 14 -1 10 24 16 -1 16 20 6 -1 18 24 10 -1 20 26 12 -1 28 22 8 -1 22 30 14 -1 30 18 14 -1 24 32 16 -1 34 20 16 -1 18 36 24 -1 38 26 20 -1 22 28 40 -1 30 22 42 -1 30 44 18 -1 24 46 32 -1 32 34 16 -1 34 38 20 -1 44 36 18 -1 36 48 24 -1 38 50 26 -1 40 28 52 -1 42 22 40 -1 54 30 42 -1 54 44 30 -1 48 46 24 -1 56 32 46 -1 58 34 32 -1 60 38 34 -1 44 62 36 -1 36 62 48 -1 64 50 38 -1 66 40 52 -1 42 40 68 -1 70 54 42 -1 72 44 54 -1 48 74 46 -1 76 56 46 -1 56 58 32 -1 58 60 34 -1 64 38 60 -1 44 72 62 -1 62 74 48 -1 78 50 64 -1 68 40 66 -1 66 52 80 -1 70 42 68 -1 82 54 70 -1 54 82 72 -1 74 76 46 -1 84 56 76 -1 56 86 58 -1 88 60 58 -1 90 64 60 -1 92 62 72 -1 94 74 62 -1 78 64 96 -1 66 98 68 -1 80 100 66 -1 102 70 68 -1 104 82 70 -1 106 72 82 -1 74 108 76 -1 108 84 76 -1 84 86 56 -1 86 88 58 -1 88 90 60 -1 96 64 90 -1 92 94 62 -1 106 92 72 -1 94 110 74 -1 112 78 96 -1 66 100 98 -1 68 98 102 -1 80 112 100 -1 104 70 102 -1 114 82 104 -1 106 82 114 -1 74 110 108 -1 116 84 108 -1 118 86 84 -1 120 88 86 -1 122 90 88 -1 96 90 124 -1 92 126 94 -1 128 92 106 -1 94 126 110 -1 112 96 100 -1 100 130 98 -1 98 132 102 -1 134 104 102 -1 114 104 134 -1 129 106 114 -1 136 108 110 -1 138 116 108 -1 117 140 84 -1 140 118 84 -1 142 86 118 -1 142 120 86 -1 120 122 88 -1 124 90 122 -1 130 96 124 -1 92 144 126 -1 128 144 92 -1 146 110 126 -1 100 96 130 -1 98 130 132 -1 102 132 148 -1 134 102 148 -1 114 134 150 -1 129 114 152 -1 136 138 108 -1 146 136 110 -1 138 154 116 -1 140 156 118 -1 158 142 118 -1 160 120 142 -1 162 122 120 -1 124 122 162 -1 130 124 162 -1 164 126 144 -1 128 164 144 -1 164 128 166 -1 164 146 126 -1 132 130 162 -1 148 132 162 -1 134 148 150 -1 168 114 150 -1 152 114 170 -1 136 172 138 -1 146 174 136 -1 138 176 154 -1 178 156 140 -1 156 158 118 -1 180 142 158 -1 142 180 160 -1 160 182 120 -1 182 162 120 -1 128 184 166 -1 186 146 164 -1 148 162 182 -1 150 148 188 -1 168 150 190 -1 170 114 168 -1 152 170 192 -1 174 172 136 -1 138 172 176 -1 194 174 146 -1 156 178 196 -1 178 140 198 -1 156 196 158 -1 200 180 158 -1 160 180 202 -1 148 182 160 -1 184 186 166 -1 186 194 146 -1 148 160 188 -1 190 150 188 -1 204 168 190 -1 170 168 206 -1 192 170 206 -1 208 152 192 -1 174 210 172 -1 212 196 178 -1 214 178 198 -1 200 158 196 -1 202 180 200 -1 160 202 216 -1 186 218 194 -1 188 160 220 -1 190 188 222 -1 204 190 222 -1 206 168 204 -1 192 206 224 -1 208 192 226 -1 174 228 210 -1 178 220 212 -1 212 200 196 -1 214 198 230 -1 220 178 214 -1 216 202 200 -1 220 160 216 -1 186 232 218 -1 222 188 220 -1 204 222 234 -1 224 206 204 -1 192 224 220 -1 192 220 226 -1 236 208 226 -1 228 230 210 -1 220 216 212 -1 216 200 212 -1 230 198 238 -1 232 240 218 -1 234 222 220 -1 204 234 224 -1 224 234 220 -1 210 230 238 -1 218 240 236 -1 "
							                >
								<Coordinate USE="coords_ME_ID57" />
							</IndexedFaceSet>
						</Shape>
					</Group>
				</Transform>
			</Transform>
			<Transform DEF="group_0_004_TRANSFORM"
			           translation="-111.447693 -0.079624 120.024010"
			           scale="1.000000 1.000000 1.000000"
			           rotation="-1.000000 0.000000 0.000000 1.570796"
			           >
				<Transform DEF="group_0_004_ifs_TRANSFORM"
				           translation="0.000005 0.000011 0.000000"
				           scale="1.000000 1.000000 1.000000"
				           rotation="0.000000 0.000000 0.000000 0.000000"
				           >
					<Group DEF="group_ME_ID51">
						<Shape>
							<Appearance>
								<Material USE="MA_Shape_006" />
							</Appearance>
							<IndexedFaceSet solid="true"
							                creaseAngle="4.0000"
							                coordIndex="0 1 2 -1 0 6 1 -1 2 1 8 -1 10 0 2 -1 0 12 6 -1 1 6 14 -1 8 1 16 -1 2 8 18 -1 20 0 10 -1 2 22 10 -1 0 20 12 -1 12 24 6 -1 6 26 14 -1 16 1 14 -1 8 16 28 -1 2 18 22 -1 8 30 18 -1 20 10 32 -1 10 22 34 -1 20 36 12 -1 38 24 12 -1 24 26 6 -1 26 40 14 -1 16 14 42 -1 28 30 8 -1 18 44 22 -1 30 46 18 -1 48 20 32 -1 32 10 34 -1 22 50 34 -1 20 52 36 -1 36 38 12 -1 38 54 24 -1 24 56 26 -1 26 50 40 -1 14 40 42 -1 22 44 50 -1 18 46 44 -1 52 20 48 -1 48 32 58 -1 32 34 58 -1 34 50 56 -1 60 36 52 -1 62 38 36 -1 38 64 54 -1 24 54 56 -1 56 50 26 -1 50 44 40 -1 40 66 42 -1 44 46 66 -1 68 52 48 -1 48 58 70 -1 58 34 56 -1 60 52 68 -1 60 62 36 -1 62 72 38 -1 70 54 64 -1 74 64 38 -1 58 56 54 -1 44 66 40 -1 68 48 76 -1 48 70 76 -1 70 58 54 -1 78 60 68 -1 60 80 62 -1 82 72 62 -1 72 74 38 -1 70 64 74 -1 68 76 78 -1 70 74 76 -1 84 60 78 -1 84 80 60 -1 80 82 62 -1 82 74 72 -1 78 76 86 -1 76 74 86 -1 82 88 74 -1 86 74 88 -1 "
							                >
								<Coordinate DEF="coords_ME_ID51"
								            point="110.673294 104.243500 152.086304 106.364197 103.569901 89.295570 92.117310 111.359200 138.997589 92.117310 111.359200 138.997589 106.364197 103.569901 89.295570 110.673294 104.243500 152.086304 117.840599 87.392250 151.903702 117.840599 87.392250 151.903702 93.437080 106.683899 91.061920 93.437080 106.683899 91.061920 88.288971 108.378197 172.351700 88.288971 108.378197 172.351700 112.585693 85.611778 191.984497 112.585693 85.611778 191.984497 113.852699 91.817078 87.754234 113.852699 91.817078 87.754234 104.119194 106.202095 48.561077 104.119194 106.202095 48.561077 83.903076 97.292534 90.043327 83.903076 97.292534 90.043327 110.734200 101.889999 194.903488 110.734200 101.889999 194.903488 81.323860 96.127144 134.358093 81.323860 96.127144 134.358093 98.223030 75.274208 190.911102 98.223030 75.274208 190.911102 101.270195 72.817307 143.240494 101.270195 72.817307 143.240494 88.439545 109.370300 53.280170 88.439545 109.370300 53.280170 83.576759 99.407608 56.395229 83.576759 99.407608 56.395229 83.569519 109.820297 192.447296 83.569519 109.820297 192.447296 75.327042 95.871468 171.991013 75.327042 95.871468 171.991013 109.598495 86.005981 211.865402 109.598495 86.005981 211.865402 96.637245 76.213196 210.799194 96.637245 76.213196 210.799194 102.165100 80.969521 86.655006 102.165100 80.969521 86.655006 112.458496 97.004471 45.395710 112.458496 97.004471 45.395710 89.129066 85.045280 87.883118 89.129066 85.045280 87.883118 90.622498 88.968391 52.022778 90.622498 88.968391 52.022778 82.776291 110.141800 209.190292 82.776291 110.141800 209.190292 83.465118 78.448189 136.284302 83.465118 78.448189 136.284302 105.740898 101.486496 212.167892 105.740898 101.486496 212.167892 79.170197 81.352005 190.343201 79.170197 81.352005 190.343201 81.509941 80.965034 172.291092 81.509941 80.965034 172.291092 72.537956 96.135414 190.489990 72.537956 96.135414 190.489990 110.004097 107.420296 269.089691 110.004097 107.420296 269.089691 114.348595 81.693840 267.685181 114.348595 81.693840 267.685181 76.653351 79.086006 207.979492 76.653351 79.086006 207.979492 102.073097 87.095566 47.387070 102.073097 87.095566 47.387070 72.210609 113.246895 266.951508 72.210609 113.246895 266.951508 70.647911 96.840096 207.951187 70.647911 96.840096 207.951187 92.341988 66.195412 265.193481 92.341988 66.195412 265.193481 64.771347 73.553001 261.733795 64.771347 73.553001 261.733795 56.449257 95.342880 263.582489 56.449257 95.342880 263.582489 68.506310 111.652100 325.340179 68.506310 111.652100 325.340179 114.309998 75.056091 329.439697 114.309998 75.056091 329.439697 92.748611 59.722370 323.698181 92.748611 59.722370 323.698181 110.386200 109.268295 327.355011 110.386200 109.268295 327.355011 50.839409 90.074158 324.254395 50.839409 90.074158 324.254395 59.184929 71.557495 323.423889 59.184929 71.557495 323.423889 "
								            />
							</IndexedFaceSet>
						</Shape>
						<Shape>
							<Appearance>
								<Material USE="MA_Color_009" />
							</Appearance>
							<IndexedFaceSet solid="true"
							                creaseAngle="4.0000"
							                coordIndex="3 4 5 -1 4 7 5 -1 9 4 3 -1 3 5 11 -1 7 13 5 -1 15 7 4 -1 17 4 9 -1 19 9 3 -1 11 5 21 -1 11 23 3 -1 13 21 5 -1 7 25 13 -1 15 27 7 -1 15 4 17 -1 29 17 9 -1 23 19 3 -1 19 31 9 -1 33 11 21 -1 35 23 11 -1 13 37 21 -1 13 25 39 -1 7 27 25 -1 15 41 27 -1 43 15 17 -1 9 31 29 -1 23 45 19 -1 19 47 31 -1 33 21 49 -1 35 11 33 -1 35 51 23 -1 37 53 21 -1 13 39 37 -1 25 55 39 -1 27 57 25 -1 41 51 27 -1 43 41 15 -1 51 45 23 -1 45 47 19 -1 49 21 53 -1 59 33 49 -1 59 35 33 -1 57 51 35 -1 53 37 61 -1 37 39 63 -1 55 65 39 -1 57 55 25 -1 27 51 57 -1 41 45 51 -1 43 67 41 -1 67 47 45 -1 49 53 69 -1 71 59 49 -1 57 35 59 -1 69 53 61 -1 37 63 61 -1 39 73 63 -1 65 55 71 -1 39 65 75 -1 55 57 59 -1 41 67 45 -1 77 49 69 -1 77 71 49 -1 55 59 71 -1 69 61 79 -1 63 81 61 -1 63 73 83 -1 39 75 73 -1 75 65 71 -1 79 77 69 -1 77 75 71 -1 79 61 85 -1 61 81 85 -1 63 83 81 -1 73 75 83 -1 87 77 79 -1 87 75 77 -1 75 89 83 -1 89 75 87 -1 "
							                >
								<Coordinate USE="coords_ME_ID51" />
							</IndexedFaceSet>
						</Shape>
					</Group>
				</Transform>
			</Transform>
			<Transform DEF="group_0_003_TRANSFORM"
			           translation="-111.447693 -0.079624 120.024010"
			           scale="1.000000 1.000000 1.000000"
			           rotation="-1.000000 0.000000 0.000000 1.570796"
			           >
				<Transform DEF="group_0_003_ifs_TRANSFORM"
				           translation="0.000005 0.000011 0.000000"
				           scale="1.000000 1.000000 1.000000"
				           rotation="0.000000 0.000000 0.000000 0.000000"
				           >
					<Group DEF="group_ME_ID45">
						<Shape>
							<Appearance>
								<Material USE="MA_Shape_006" />
							</Appearance>
							<IndexedFaceSet solid="true"
							                creaseAngle="4.0000"
							                coordIndex="0 1 2 -1 1 0 6 -1 2 1 8 -1 0 2 10 -1 6 12 1 -1 6 0 14 -1 2 8 16 -1 1 12 8 -1 10 2 18 -1 20 0 10 -1 6 22 12 -1 0 20 14 -1 24 6 14 -1 8 26 16 -1 28 2 16 -1 12 30 8 -1 2 28 18 -1 10 18 32 -1 10 34 20 -1 36 22 6 -1 22 38 12 -1 14 20 40 -1 14 42 24 -1 24 44 6 -1 16 26 46 -1 8 48 26 -1 28 16 50 -1 12 38 30 -1 30 48 8 -1 18 28 52 -1 18 54 32 -1 32 34 10 -1 34 56 20 -1 36 58 22 -1 44 36 6 -1 22 60 38 -1 20 62 40 -1 14 40 42 -1 64 24 42 -1 66 44 24 -1 26 68 46 -1 16 46 70 -1 48 72 26 -1 52 28 50 -1 16 70 50 -1 30 38 74 -1 30 76 48 -1 18 52 54 -1 32 54 78 -1 32 68 34 -1 20 56 62 -1 34 80 56 -1 36 82 58 -1 58 60 22 -1 84 36 44 -1 38 60 86 -1 40 62 88 -1 42 40 90 -1 64 42 92 -1 64 66 24 -1 66 84 44 -1 68 26 80 -1 68 94 46 -1 46 94 70 -1 48 96 72 -1 26 72 56 -1 98 52 50 -1 50 70 98 -1 38 86 74 -1 30 74 76 -1 76 96 48 -1 54 52 100 -1 54 100 78 -1 78 68 32 -1 34 68 80 -1 56 72 62 -1 80 26 56 -1 58 82 102 -1 36 104 82 -1 58 106 60 -1 84 104 36 -1 60 108 86 -1 90 40 88 -1 88 62 110 -1 92 42 90 -1 64 92 112 -1 114 66 64 -1 114 84 66 -1 78 94 68 -1 116 70 94 -1 72 96 118 -1 100 52 98 -1 98 70 116 -1 74 86 120 -1 76 74 122 -1 124 96 76 -1 78 100 126 -1 62 72 118 -1 82 128 102 -1 58 102 106 -1 104 130 82 -1 60 106 132 -1 84 134 104 -1 60 136 108 -1 108 138 86 -1 90 88 140 -1 88 110 142 -1 62 118 110 -1 92 90 144 -1 112 92 146 -1 114 64 112 -1 148 84 114 -1 126 94 78 -1 126 116 94 -1 96 150 118 -1 98 126 100 -1 98 116 126 -1 86 152 120 -1 120 154 74 -1 122 74 156 -1 76 122 124 -1 124 150 96 -1 128 140 102 -1 130 128 82 -1 140 106 102 -1 104 158 130 -1 106 160 132 -1 136 60 132 -1 148 134 84 -1 158 104 134 -1 108 136 162 -1 138 108 164 -1 86 138 166 -1 140 88 142 -1 90 140 128 -1 142 110 168 -1 118 170 110 -1 144 90 128 -1 146 92 144 -1 172 112 146 -1 174 114 112 -1 174 148 114 -1 118 150 156 -1 152 87 110 -1 120 152 176 -1 178 154 120 -1 74 154 118 -1 75 118 156 -1 122 156 180 -1 124 122 182 -1 184 150 124 -1 144 128 130 -1 140 142 106 -1 158 186 130 -1 106 142 160 -1 132 160 188 -1 136 132 188 -1 148 190 134 -1 190 148 191 -1 190 191 192 -1 134 196 158 -1 196 134 197 -1 136 200 162 -1 162 160 108 -1 138 164 202 -1 108 142 164 -1 138 204 166 -1 166 111 86 -1 142 168 164 -1 166 168 111 -1 118 154 170 -1 152 110 170 -1 186 146 144 -1 172 146 206 -1 174 112 172 -1 174 191 148 -1 191 174 208 -1 150 180 156 -1 120 176 178 -1 176 152 210 -1 178 212 154 -1 182 122 180 -1 124 182 184 -1 184 214 150 -1 186 144 130 -1 216 186 158 -1 108 160 143 -1 160 218 188 -1 220 136 188 -1 134 222 197 -1 222 134 223 -1 223 134 190 -1 158 226 227 -1 226 158 196 -1 136 220 200 -1 200 160 162 -1 164 230 202 -1 204 138 202 -1 166 204 232 -1 164 168 230 -1 166 230 168 -1 154 212 170 -1 210 152 170 -1 206 146 186 -1 234 172 206 -1 172 234 235 -1 235 234 236 -1 240 174 172 -1 174 240 241 -1 174 244 208 -1 244 174 245 -1 150 214 180 -1 178 176 248 -1 248 176 210 -1 250 212 178 -1 252 182 180 -1 184 182 252 -1 254 214 184 -1 227 216 158 -1 216 227 256 -1 216 206 186 -1 200 218 160 -1 188 218 258 -1 220 188 260 -1 220 262 200 -1 264 202 230 -1 264 204 202 -1 204 266 232 -1 232 230 166 -1 170 212 210 -1 268 234 206 -1 240 172 235 -1 174 270 245 -1 270 174 241 -1 180 214 272 -1 178 248 250 -1 248 210 274 -1 250 276 212 -1 252 180 278 -1 184 252 254 -1 254 272 214 -1 216 280 281 -1 280 216 256 -1 216 268 206 -1 268 216 281 -1 284 218 200 -1 284 258 218 -1 188 258 260 -1 262 220 260 -1 200 262 284 -1 230 286 264 -1 288 204 264 -1 266 230 232 -1 204 288 266 -1 274 210 212 -1 180 272 278 -1 250 248 290 -1 290 248 274 -1 250 290 276 -1 274 212 276 -1 292 252 278 -1 254 252 292 -1 254 292 272 -1 294 258 284 -1 294 260 258 -1 262 260 294 -1 262 294 284 -1 266 286 230 -1 264 286 296 -1 296 288 264 -1 288 296 266 -1 278 272 292 -1 274 276 290 -1 266 296 286 -1 "
							                >
								<Coordinate DEF="coords_ME_ID45"
								            point="88.960907 35.735718 344.618683 95.245804 36.797039 342.154877 92.032890 38.624039 336.123291 92.032890 38.624039 336.123291 95.245804 36.797039 342.154877 88.960907 35.735718 344.618683 102.598198 33.481438 346.354706 102.598198 33.481438 346.354706 92.499115 34.227810 331.381104 92.499115 34.227810 331.381104 87.142189 38.894878 338.634186 87.142189 38.894878 338.634186 97.415321 34.603748 336.127380 97.415321 34.603748 336.127380 90.606308 31.863258 348.899078 90.606308 31.863258 348.899078 90.950546 35.910080 331.527191 90.950546 35.910080 331.527191 87.258659 40.581631 334.985504 87.258659 40.581631 334.985504 85.640137 29.988029 341.686584 85.640137 29.988029 341.686584 103.072701 31.323299 337.357880 103.072701 31.323299 337.357880 94.345749 30.134129 355.918304 94.345749 30.134129 355.918304 87.577400 29.602440 332.690186 87.577400 29.602440 332.690186 90.377159 39.600941 334.094391 90.377159 39.600941 334.094391 96.131737 27.010809 328.275299 96.131737 27.010809 328.275299 84.474747 39.251179 334.232880 84.474747 39.251179 334.232880 83.694611 35.429039 337.549500 83.694611 35.429039 337.549500 112.677399 29.897400 351.335388 112.677399 29.897400 351.335388 103.215401 28.617960 327.928009 103.215401 28.617960 327.928009 90.127678 23.247240 344.832031 90.127678 23.247240 344.832031 95.318169 24.960520 356.500702 95.318169 24.960520 356.500702 101.698196 32.639957 354.488281 101.698196 32.639957 354.488281 87.101181 33.594810 330.672882 87.101181 33.594810 330.672882 91.776520 27.722729 327.980682 91.776520 27.722729 327.980682 91.842674 38.597500 326.475891 91.842674 38.597500 326.475891 91.067017 42.595390 329.044495 91.067017 42.595390 329.044495 87.912338 44.303841 329.073029 87.912338 44.303841 329.073029 87.766228 26.544239 336.466095 87.766228 26.544239 336.466095 115.315201 27.827820 341.415100 115.315201 27.827820 341.415100 115.619400 27.404669 323.226501 115.619400 27.404669 323.226501 92.434677 19.760729 337.182495 92.434677 19.760729 337.182495 102.627495 35.032059 423.794800 102.627495 35.032059 423.794800 110.047501 42.057117 421.434387 110.047501 42.057117 421.434387 83.894119 34.962811 331.606781 83.894119 34.962811 331.606781 88.022949 37.044109 324.292603 88.022949 37.044109 324.292603 88.418190 22.120110 326.658203 88.418190 22.120110 326.658203 96.179977 27.059740 319.552094 96.179977 27.059740 319.552094 90.297211 28.084188 321.732300 90.297211 28.084188 321.732300 84.854828 43.510258 327.344879 84.854828 43.510258 327.344879 85.090866 31.775740 335.063690 85.090866 31.775740 335.063690 113.505699 26.533899 351.783295 113.505699 26.533899 351.783295 123.686195 38.647789 418.467499 123.686195 38.647789 418.467499 103.353600 25.676920 318.571777 103.353600 25.676920 318.571777 102.011696 19.109110 339.814087 102.011696 19.109110 339.814087 101.921501 21.629759 353.082397 101.921501 21.629759 353.082397 104.067894 26.263729 424.656281 104.067894 26.263729 424.656281 84.710785 38.764629 324.299103 84.710785 38.764629 324.299103 88.269325 22.744499 321.383301 88.269325 22.744499 321.383301 91.465355 43.804539 318.944305 91.465355 43.804539 318.944305 91.397820 46.588440 320.650696 91.397820 46.588440 320.650696 115.437096 23.613539 339.928894 115.437096 23.613539 339.928894 125.602097 29.614819 419.983704 125.602097 29.614819 419.983704 117.372696 23.350969 323.613495 117.372696 23.350969 323.613495 110.539894 25.525990 320.508026 110.539894 25.525990 320.508026 102.239494 18.916149 319.546295 102.239494 18.916149 319.546295 108.800797 34.516209 444.042694 108.800797 34.516209 444.042694 113.686699 40.752518 443.632599 113.686699 40.752518 443.632599 88.688339 43.913078 318.567291 88.688339 43.913078 318.567291 94.451881 20.282429 320.021790 94.451881 20.282429 320.021790 96.465981 28.210320 309.497803 96.465981 28.210320 309.497803 93.849197 29.330910 310.976379 93.849197 29.330910 310.976379 88.377525 30.173769 312.465088 88.377525 30.173769 312.465088 88.840988 46.450268 320.082886 88.840988 46.450268 320.082886 109.337296 22.437119 352.668884 109.337296 22.437119 352.668884 119.911598 22.211750 422.161499 119.911598 22.211750 422.161499 121.299194 23.810989 315.493591 121.299194 23.810989 315.493591 130.559998 31.685089 450.893097 130.559998 31.685089 450.893097 119.009499 28.365028 315.759277 119.009499 28.365028 315.759277 111.065697 26.760639 312.328583 111.065697 26.760639 312.328583 110.469597 20.845829 340.205505 110.469597 20.845829 340.205505 111.356598 19.609459 321.395294 111.356598 19.609459 321.395294 110.257294 21.416790 423.980896 110.257294 21.416790 423.980896 109.888298 27.192389 445.248688 109.888298 27.192389 445.248688 128.581009 38.713261 450.434784 128.581009 38.713261 450.434784 86.507462 26.360229 310.466400 86.507462 26.360229 310.466400 101.986198 27.240299 308.876495 101.986198 27.240299 308.876495 94.786819 23.919538 307.078796 94.786819 23.919538 307.078796 92.596626 24.354750 308.894806 92.596626 24.354750 308.894806 123.466698 24.810610 451.565033 123.466698 24.810610 451.565033 116.122498 22.570480 312.633881 116.122498 22.570480 312.633881 114.611198 26.530800 313.655304 114.611198 26.530800 313.655304 111.346596 21.524319 310.365204 111.346596 21.524319 310.365204 105.769798 26.890209 311.238007 105.769798 26.890209 311.238007 104.805298 21.345129 308.950287 104.805298 21.345129 308.950287 101.233002 22.341339 306.686005 101.233002 22.341339 306.686005 106.470001 36.437958 452.726196 106.470001 36.437958 452.726196 110.263901 42.295918 452.843384 110.263901 42.295918 452.843384 102.021004 31.351559 301.909393 102.021004 31.351559 301.909393 97.141365 32.272640 302.252899 97.141365 32.272640 302.252899 91.625237 29.124498 301.977203 91.625237 29.124498 301.977203 92.801659 32.859470 305.047180 92.801659 32.859470 305.047180 87.896828 33.554150 306.168091 87.896828 33.554150 306.168091 115.835800 23.635920 445.545074 115.835800 23.635920 445.545074 121.995598 25.923990 310.406891 121.995598 25.923990 310.406891 109.707298 50.480820 505.325287 109.553795 51.138550 505.169189 109.605095 50.909378 505.231201 109.605095 50.909378 505.231201 109.553795 51.138550 505.169189 109.707298 50.480820 505.325287 110.025299 40.972679 507.291077 110.689995 41.687950 507.360779 110.689995 41.687950 507.360779 110.025299 40.972679 507.291077 117.270294 28.583839 309.351685 117.270294 28.583839 309.351685 112.755898 25.733438 303.603394 112.755898 25.733438 303.603394 112.564697 29.271639 306.204681 112.564697 29.271639 306.204681 107.660500 29.304001 454.021881 107.660500 29.304001 454.021881 107.777008 51.357887 504.633575 107.777008 51.357887 504.633575 101.419395 27.643820 299.107483 101.419395 27.643820 299.107483 95.476326 29.036980 299.439026 95.476326 29.036980 299.439026 86.132210 30.542820 303.540283 86.132210 30.542820 303.540283 113.545006 25.459459 455.627686 113.545006 25.459459 455.627686 118.563896 25.227930 307.584686 118.563896 25.227930 307.584686 121.138298 29.671700 311.765198 121.138298 29.671700 311.765198 110.173096 46.481068 506.192291 109.830498 49.491268 505.514801 109.830498 49.491268 505.514801 110.173096 46.481068 506.192291 106.529800 36.284790 507.117493 102.572395 31.026619 507.002197 106.529800 36.284790 507.117493 102.572395 31.026619 507.002197 106.651596 25.228279 302.077179 106.651596 25.228279 302.077179 107.428299 29.444279 305.136383 107.428299 29.444279 305.136383 87.654259 36.954449 502.074677 87.536926 37.723141 501.906189 87.580101 37.418419 501.981781 87.580101 37.418419 501.981781 87.654259 36.954449 502.074677 87.536926 37.723141 501.906189 85.750099 45.668640 499.752075 86.175987 46.301857 499.737091 86.175987 46.301857 499.737091 85.750099 45.668640 499.752075 106.805901 51.539009 504.328033 90.477348 54.733990 500.105377 90.477348 54.733990 500.105377 106.805901 51.539009 504.328033 102.192696 34.990730 298.119598 102.192696 34.990730 298.119598 97.877411 35.789139 298.202301 97.877411 35.789139 298.202301 92.283058 36.169209 301.554779 92.283058 36.169209 301.554779 88.318947 36.694359 302.147797 88.318947 36.694359 302.147797 101.742699 31.021379 506.766693 101.742699 31.021379 506.766693 120.872597 28.767170 304.227386 120.872597 28.767170 304.227386 123.209297 29.432909 306.695679 123.209297 29.432909 306.695679 122.786499 31.400829 308.702179 122.786499 31.400829 308.702179 113.609100 30.244059 299.564087 113.609100 30.244059 299.564087 108.985794 32.554848 301.437683 108.985794 32.554848 301.437683 93.152054 31.600500 504.288788 93.152054 31.600500 504.288788 87.005280 47.770958 499.658386 87.005280 47.770958 499.658386 86.724884 34.754002 299.343903 86.724884 34.754002 299.343903 101.698196 33.106880 294.371185 101.698196 33.106880 294.371185 96.479080 33.877720 294.647888 96.479080 33.877720 294.647888 91.489128 34.102051 298.157806 91.489128 34.102051 298.157806 94.906189 31.160608 504.791199 93.773376 31.187988 504.508026 94.906189 31.160608 504.791199 93.773376 31.187988 504.508026 119.737595 30.829859 306.339691 119.737595 30.829859 306.339691 108.456497 29.708580 298.219604 108.456497 29.708580 298.219604 113.000198 32.359818 302.720490 113.000198 32.359818 302.720490 99.707497 35.861500 294.599701 99.707497 35.861500 294.599701 89.602180 36.622688 298.411804 89.602180 36.622688 298.411804 122.911896 31.069002 304.953491 122.911896 31.069002 304.953491 111.381393 32.676838 298.519684 111.381393 32.676838 298.519684 "
								            />
							</IndexedFaceSet>
						</Shape>
						<Shape>
							<Appearance>
								<Material USE="MA_Color_009" />
							</Appearance>
							<IndexedFaceSet solid="true"
							                creaseAngle="4.0000"
							                coordIndex="3 4 5 -1 5 4 7 -1 9 4 3 -1 11 3 5 -1 4 13 7 -1 5 7 15 -1 17 9 3 -1 9 13 4 -1 19 3 11 -1 5 21 11 -1 13 23 7 -1 15 21 5 -1 15 7 25 -1 17 27 9 -1 17 3 29 -1 9 31 13 -1 19 29 3 -1 33 19 11 -1 21 35 11 -1 7 23 37 -1 13 39 23 -1 41 21 15 -1 25 43 15 -1 7 45 25 -1 47 27 17 -1 27 49 9 -1 51 17 29 -1 31 39 13 -1 9 49 31 -1 53 29 19 -1 33 55 19 -1 11 35 33 -1 21 57 35 -1 23 59 37 -1 7 37 45 -1 39 61 23 -1 41 63 21 -1 43 41 15 -1 43 25 65 -1 25 45 67 -1 47 69 27 -1 71 47 17 -1 27 73 49 -1 51 29 53 -1 51 71 17 -1 75 39 31 -1 49 77 31 -1 55 53 19 -1 79 55 33 -1 35 69 33 -1 63 57 21 -1 57 81 35 -1 59 83 37 -1 23 61 59 -1 45 37 85 -1 87 61 39 -1 89 63 41 -1 91 41 43 -1 93 43 65 -1 25 67 65 -1 45 85 67 -1 81 27 69 -1 47 95 69 -1 71 95 47 -1 73 97 49 -1 57 73 27 -1 51 53 99 -1 99 71 51 -1 75 87 39 -1 77 75 31 -1 49 97 77 -1 101 53 55 -1 79 101 55 -1 33 69 79 -1 81 69 35 -1 63 73 57 -1 57 27 81 -1 103 83 59 -1 83 105 37 -1 61 107 59 -1 37 105 85 -1 87 109 61 -1 89 41 91 -1 111 63 89 -1 91 43 93 -1 113 93 65 -1 65 67 115 -1 67 85 115 -1 69 95 79 -1 95 71 117 -1 119 97 73 -1 99 53 101 -1 117 71 99 -1 121 87 75 -1 123 75 77 -1 77 97 125 -1 127 101 79 -1 119 73 63 -1 103 129 83 -1 107 103 59 -1 83 131 105 -1 133 107 61 -1 105 135 85 -1 109 137 61 -1 87 139 109 -1 141 89 91 -1 143 111 89 -1 111 119 63 -1 145 91 93 -1 147 93 113 -1 113 65 115 -1 115 85 149 -1 79 95 127 -1 95 117 127 -1 119 151 97 -1 101 127 99 -1 127 117 99 -1 121 153 87 -1 75 155 121 -1 157 75 123 -1 125 123 77 -1 97 151 125 -1 103 141 129 -1 83 129 131 -1 103 107 141 -1 131 159 105 -1 133 161 107 -1 133 61 137 -1 85 135 149 -1 135 105 159 -1 163 137 109 -1 165 109 139 -1 167 139 87 -1 143 89 141 -1 129 141 91 -1 169 111 143 -1 111 171 119 -1 129 91 145 -1 145 93 147 -1 147 113 173 -1 113 115 175 -1 115 149 175 -1 157 151 119 -1 111 86 153 -1 177 153 121 -1 121 155 179 -1 119 155 75 -1 157 119 74 -1 181 157 123 -1 183 123 125 -1 125 151 185 -1 131 129 145 -1 107 143 141 -1 131 187 159 -1 161 143 107 -1 189 161 133 -1 189 133 137 -1 193 194 195 -1 194 149 195 -1 135 195 149 -1 198 135 199 -1 159 199 135 -1 163 201 137 -1 109 161 163 -1 203 165 139 -1 165 143 109 -1 167 205 139 -1 87 110 167 -1 165 169 143 -1 110 169 167 -1 171 155 119 -1 171 111 153 -1 145 147 187 -1 207 147 173 -1 173 113 175 -1 209 175 194 -1 149 194 175 -1 157 181 151 -1 179 177 121 -1 211 153 177 -1 155 213 179 -1 181 123 183 -1 185 183 125 -1 151 215 185 -1 131 145 187 -1 159 187 217 -1 142 161 109 -1 189 219 161 -1 189 137 221 -1 195 135 224 -1 224 135 225 -1 198 225 135 -1 199 159 228 -1 229 228 159 -1 201 221 137 -1 163 161 201 -1 203 231 165 -1 203 139 205 -1 233 205 167 -1 231 169 165 -1 169 231 167 -1 171 213 155 -1 171 153 211 -1 187 147 207 -1 237 238 239 -1 239 238 173 -1 207 173 238 -1 242 243 175 -1 173 175 243 -1 246 175 247 -1 209 247 175 -1 181 215 151 -1 249 177 179 -1 211 177 249 -1 179 213 251 -1 181 183 253 -1 253 183 185 -1 185 215 255 -1 257 229 217 -1 159 217 229 -1 187 207 217 -1 161 219 201 -1 259 219 189 -1 261 189 221 -1 201 263 221 -1 231 203 265 -1 203 205 265 -1 233 267 205 -1 167 231 233 -1 211 213 171 -1 207 238 269 -1 239 173 243 -1 242 175 271 -1 246 271 175 -1 273 215 181 -1 251 249 179 -1 275 211 249 -1 213 277 251 -1 279 181 253 -1 255 253 185 -1 215 273 255 -1 257 217 282 -1 283 282 217 -1 283 217 269 -1 207 269 217 -1 201 219 285 -1 219 259 285 -1 261 259 189 -1 261 221 263 -1 285 263 201 -1 265 287 231 -1 265 205 289 -1 233 231 267 -1 267 289 205 -1 213 211 275 -1 279 273 181 -1 291 249 251 -1 275 249 291 -1 277 291 251 -1 277 213 275 -1 279 253 293 -1 293 253 255 -1 273 293 255 -1 285 259 295 -1 259 261 295 -1 295 261 263 -1 285 295 263 -1 231 287 267 -1 297 287 265 -1 265 289 297 -1 267 297 289 -1 293 273 279 -1 291 277 275 -1 287 297 267 -1 "
							                >
								<Coordinate USE="coords_ME_ID45" />
							</IndexedFaceSet>
						</Shape>
					</Group>
				</Transform>
			</Transform>
			<Transform DEF="group_0_002_TRANSFORM"
			           translation="-111.447693 -0.079624 120.024010"
			           scale="1.000000 1.000000 1.000000"
			           rotation="-1.000000 0.000000 0.000000 1.570796"
			           >
				<Transform DEF="group_0_002_ifs_TRANSFORM"
				           translation="0.000005 0.000011 0.000000"
				           scale="1.000000 1.000000 1.000000"
				           rotation="0.000000 0.000000 0.000000 0.000000"
				           >
					<Group DEF="group_ME_ID37">
						<Shape>
							<Appearance>
								<Material USE="MA_Color_A03" />
							</Appearance>
							<IndexedFaceSet solid="true"
							                creaseAngle="4.0000"
							                coordIndex="0 1 2 -1 1 0 3 -1 2 1 4 -1 3 5 1 -1 4 1 6 -1 7 2 4 -1 5 8 1 -1 9 4 6 -1 1 10 6 -1 11 7 4 -1 8 10 1 -1 11 4 9 -1 9 6 12 -1 10 13 6 -1 14 7 11 -1 8 15 10 -1 11 9 12 -1 12 6 16 -1 17 13 18 -1 6 13 16 -1 14 11 19 -1 10 15 20 -1 11 12 16 -1 17 16 13 -1 17 10 21 -1 19 11 17 -1 10 20 22 -1 15 23 20 -1 11 16 17 -1 21 10 24 -1 17 21 25 -1 19 17 26 -1 10 22 24 -1 23 22 20 -1 15 27 23 -1 24 25 21 -1 17 25 28 -1 26 17 29 -1 22 30 24 -1 22 23 31 -1 29 27 15 -1 27 28 23 -1 24 30 25 -1 17 28 27 -1 25 31 28 -1 17 27 29 -1 31 30 22 -1 23 28 31 -1 30 32 25 -1 25 32 31 -1 32 30 31 -1 "
							                >
								<Coordinate DEF="coords_ME_ID37"
								            point="102.073097 87.095566 47.387070 106.297394 86.247536 24.179920 112.458496 97.004471 45.395710 90.622498 88.968391 52.022778 120.563499 97.082687 29.791840 81.866928 90.001450 45.141750 111.898598 90.692345 0.035148 104.119194 106.202095 48.561077 68.053177 88.005264 31.887949 115.555008 98.379715 0.497237 95.665169 83.650398 19.588659 108.386200 110.231003 27.335979 112.862099 104.518898 0.807364 106.291794 90.688911 0.000000 88.439545 109.370300 53.280170 47.534828 89.992149 20.213739 108.015099 105.201797 0.785655 97.179955 111.785797 21.470779 95.665169 83.650398 19.588659 81.454796 110.256897 45.756149 34.431271 87.563156 17.357809 77.226036 110.902298 0.279115 32.597038 81.743111 11.486070 30.925798 95.528259 18.247190 79.049248 80.618050 0.086836 29.981628 110.556694 0.362851 67.397079 107.697594 31.939640 32.944038 104.131897 15.507040 29.755930 109.196899 11.106689 47.550327 104.053299 18.187229 31.650459 81.778946 0.256718 22.696400 95.536530 10.264520 22.191240 95.973457 0.201240 "
								            />
							</IndexedFaceSet>
						</Shape>
					</Group>
				</Transform>
			</Transform>
			<Transform DEF="group_0_001_TRANSFORM"
			           translation="-111.447693 -0.079624 120.024010"
			           scale="1.000000 1.000000 1.000000"
			           rotation="-1.000000 0.000000 0.000000 1.570796"
			           >
				<Transform DEF="group_0_001_ifs_TRANSFORM"
				           translation="0.000005 0.000011 0.000000"
				           scale="1.000000 1.000000 1.000000"
				           rotation="0.000000 0.000000 0.000000 0.000000"
				           >
					<Group DEF="group_ME_ID29">
						<Shape>
							<Appearance>
								<Material USE="MA_Color_009" />
							</Appearance>
							<IndexedFaceSet solid="true"
							                creaseAngle="4.0000"
							                coordIndex="3 4 5 -1 3 5 7 -1 5 4 9 -1 3 11 4 -1 3 7 13 -1 5 15 7 -1 9 17 5 -1 8 4 19 -1 21 4 11 -1 7 23 13 -1 5 17 15 -1 15 25 7 -1 19 4 27 -1 27 4 21 -1 23 29 13 -1 25 23 7 -1 17 31 15 -1 15 33 25 -1 19 27 35 -1 27 21 37 -1 39 29 23 -1 23 25 41 -1 31 33 15 -1 33 41 25 -1 35 27 43 -1 45 19 35 -1 43 27 37 -1 47 29 39 -1 39 23 41 -1 49 41 33 -1 43 39 35 -1 45 35 41 -1 37 47 43 -1 43 47 39 -1 35 39 41 -1 49 45 41 -1 "
							                >
								<Coordinate DEF="coords_ME_ID29"
								            point="136.446289 163.774002 530.474915 115.793900 162.131393 518.202881 158.690689 171.383102 508.493378 158.690689 171.383102 508.493378 115.793900 162.131393 518.202881 136.446289 163.774002 530.474915 139.128891 174.839005 535.378174 139.128891 174.839005 535.378174 97.982521 157.781403 534.027771 97.982521 157.781403 534.027771 136.957794 166.113693 496.061798 136.957794 166.113693 496.061798 159.217789 182.100296 511.468597 159.217789 182.100296 511.468597 128.139496 161.183395 547.168396 128.139496 161.183395 547.168396 121.844696 154.992096 538.263306 121.844696 154.992096 538.263306 99.062569 164.885895 539.163025 99.062569 164.885895 539.163025 131.580795 176.440399 493.825195 131.580795 176.440399 493.825195 132.068390 185.313400 532.531189 132.068390 185.313400 532.531189 123.997009 171.091690 551.275208 123.997009 171.091690 551.275208 112.778900 171.727005 518.255493 112.778900 171.727005 518.255493 149.158096 195.684189 508.222900 149.158096 195.684189 508.222900 125.702896 150.924194 547.952576 125.702896 150.924194 547.952576 118.825096 149.215012 561.390259 118.825096 149.215012 561.390259 103.197197 174.506500 545.576172 103.197197 174.506500 545.576172 132.984192 187.573288 497.334381 132.984192 187.573288 497.334381 121.901695 186.301300 528.117859 121.901695 186.301300 528.117859 113.137299 170.801895 551.994080 113.137299 170.801895 551.994080 115.977097 180.608902 520.893799 115.977097 180.608902 520.893799 94.319916 154.839600 559.826904 94.319916 154.839600 559.826904 139.397690 195.202896 502.275879 139.397690 195.202896 502.275879 107.036400 155.096497 564.191467 107.036400 155.096497 564.191467 "
								            />
							</IndexedFaceSet>
						</Shape>
						<Shape>
							<Appearance>
								<Material USE="MA_Color_000" />
							</Appearance>
							<IndexedFaceSet solid="true"
							                creaseAngle="4.0000"
							                coordIndex="0 1 2 -1 6 0 2 -1 1 0 8 -1 1 10 2 -1 12 6 2 -1 14 0 6 -1 0 16 8 -1 18 1 9 -1 10 1 20 -1 12 22 6 -1 16 0 14 -1 6 24 14 -1 26 1 18 -1 20 1 26 -1 12 28 22 -1 6 22 24 -1 14 30 16 -1 24 32 14 -1 34 26 18 -1 36 20 26 -1 22 28 38 -1 40 24 22 -1 14 32 30 -1 24 40 32 -1 42 26 34 -1 34 18 44 -1 36 26 42 -1 38 28 46 -1 40 22 38 -1 32 40 48 -1 34 38 42 -1 40 34 44 -1 42 46 36 -1 38 46 42 -1 40 38 34 -1 40 44 48 -1 "
							                >
								<Coordinate USE="coords_ME_ID29" />
							</IndexedFaceSet>
						</Shape>
					</Group>
				</Transform>
			</Transform>
			<Transform DEF="group_0_TRANSFORM"
			           translation="-111.447693 -0.079624 120.024010"
			           scale="1.000000 1.000000 1.000000"
			           rotation="-1.000000 0.000000 0.000000 1.570796"
			           >
				<Transform DEF="group_0_ifs_TRANSFORM"
				           translation="0.000005 0.000011 0.000000"
				           scale="1.000000 1.000000 1.000000"
				           rotation="0.000000 0.000000 0.000000 0.000000"
				           >
					<Group DEF="group_ME_ID19">
						<Shape>
							<Appearance>
								<Material USE="MA_Shape_006" />
							</Appearance>
							<IndexedFaceSet solid="true"
							                creaseAngle="4.0000"
							                coordIndex="0 1 2 -1 0 6 1 -1 3 1 8 -1 10 0 2 -1 0 12 6 -1 6 14 1 -1 9 1 16 -1 2 8 18 -1 20 10 2 -1 22 0 10 -1 0 22 12 -1 6 12 24 -1 14 6 26 -1 1 14 16 -1 28 8 16 -1 9 30 18 -1 2 18 32 -1 34 10 20 -1 20 2 36 -1 10 28 22 -1 16 12 22 -1 6 24 26 -1 12 38 24 -1 14 26 40 -1 16 14 42 -1 34 8 28 -1 28 16 22 -1 8 44 30 -1 18 30 46 -1 18 48 32 -1 2 32 50 -1 52 34 20 -1 34 28 10 -1 36 2 50 -1 20 36 54 -1 16 42 12 -1 26 24 56 -1 38 56 24 -1 42 38 12 -1 26 56 40 -1 14 40 38 -1 14 38 42 -1 58 8 34 -1 44 60 30 -1 62 44 8 -1 30 64 46 -1 18 46 48 -1 32 48 66 -1 50 32 60 -1 68 34 52 -1 52 20 54 -1 36 50 70 -1 72 54 36 -1 40 56 38 -1 58 74 8 -1 76 58 34 -1 58 76 77 -1 77 76 78 -1 51 60 44 -1 60 64 30 -1 74 62 8 -1 62 82 44 -1 64 84 46 -1 48 46 84 -1 66 48 86 -1 32 66 60 -1 88 89 90 -1 52 89 68 -1 89 52 90 -1 94 95 96 -1 52 54 100 -1 70 50 102 -1 36 70 72 -1 72 104 54 -1 106 74 58 -1 108 109 95 -1 81 78 88 -1 112 58 77 -1 45 114 50 -1 60 66 64 -1 116 62 74 -1 118 82 62 -1 82 120 44 -1 64 122 84 -1 48 84 86 -1 66 86 124 -1 77 88 90 -1 94 96 126 -1 90 52 128 -1 94 108 95 -1 100 54 104 -1 52 100 130 -1 50 132 102 -1 70 102 134 -1 72 70 136 -1 104 72 138 -1 116 74 106 -1 106 58 112 -1 112 77 140 -1 44 142 114 -1 114 132 50 -1 66 122 64 -1 116 118 62 -1 118 144 82 -1 82 146 120 -1 44 120 142 -1 122 148 84 -1 86 84 148 -1 86 148 124 -1 66 124 122 -1 150 77 90 -1 52 130 128 -1 90 128 152 -1 154 100 104 -1 154 130 100 -1 102 132 156 -1 102 158 134 -1 70 134 160 -1 70 160 136 -1 138 72 136 -1 162 104 138 -1 164 116 106 -1 106 112 166 -1 140 77 168 -1 166 112 140 -1 114 142 170 -1 114 172 132 -1 174 118 116 -1 144 146 82 -1 176 144 118 -1 146 178 120 -1 120 156 142 -1 124 148 122 -1 150 90 180 -1 77 150 168 -1 130 182 128 -1 128 182 152 -1 180 90 152 -1 154 104 166 -1 184 130 154 -1 132 172 156 -1 120 102 156 -1 120 158 102 -1 134 158 186 -1 178 160 134 -1 136 160 146 -1 138 136 188 -1 166 104 162 -1 162 138 190 -1 192 164 106 -1 194 116 164 -1 162 106 166 -1 168 184 140 -1 166 140 154 -1 114 170 196 -1 142 198 170 -1 114 196 172 -1 194 174 116 -1 176 118 174 -1 146 144 188 -1 176 200 144 -1 146 160 178 -1 120 178 202 -1 142 156 198 -1 204 150 180 -1 168 150 204 -1 206 182 130 -1 182 208 152 -1 152 210 180 -1 140 184 154 -1 206 130 184 -1 156 172 198 -1 121 212 158 -1 158 214 186 -1 178 134 186 -1 146 188 136 -1 190 138 188 -1 192 162 190 -1 216 164 192 -1 192 106 162 -1 216 194 164 -1 218 184 168 -1 196 170 220 -1 198 222 170 -1 196 220 172 -1 224 174 194 -1 226 176 174 -1 200 188 144 -1 176 228 200 -1 120 202 212 -1 202 178 186 -1 204 180 210 -1 168 204 218 -1 206 208 182 -1 152 208 210 -1 218 206 184 -1 172 222 198 -1 212 230 158 -1 158 232 214 -1 202 186 214 -1 234 190 188 -1 236 192 190 -1 236 216 192 -1 238 194 216 -1 170 240 220 -1 170 222 240 -1 172 220 242 -1 238 224 194 -1 224 226 174 -1 226 228 176 -1 234 188 200 -1 228 234 200 -1 212 202 230 -1 204 210 244 -1 218 204 244 -1 246 208 206 -1 244 210 208 -1 218 246 206 -1 172 242 222 -1 230 232 158 -1 232 248 214 -1 202 214 250 -1 236 190 234 -1 252 216 236 -1 238 216 252 -1 240 254 220 -1 222 254 240 -1 242 220 254 -1 238 256 224 -1 256 238 257 -1 224 260 226 -1 260 224 261 -1 228 264 265 -1 264 228 226 -1 268 234 228 -1 202 250 230 -1 218 244 246 -1 244 208 246 -1 242 254 222 -1 230 270 232 -1 270 248 232 -1 214 248 272 -1 250 214 272 -1 274 236 234 -1 252 236 274 -1 276 252 277 -1 252 276 238 -1 257 238 276 -1 224 280 261 -1 280 224 256 -1 226 282 264 -1 282 226 260 -1 228 284 285 -1 284 228 286 -1 286 228 287 -1 287 228 265 -1 292 268 228 -1 268 292 293 -1 268 274 234 -1 230 250 296 -1 230 296 270 -1 248 270 298 -1 248 298 272 -1 250 272 296 -1 300 274 301 -1 274 300 252 -1 304 252 300 -1 252 304 277 -1 228 306 292 -1 306 228 285 -1 308 268 293 -1 268 308 274 -1 296 298 270 -1 272 298 296 -1 310 274 308 -1 274 310 301 -1 "
							                >
								<Coordinate DEF="coords_ME_ID19"
								            point="56.074150 164.563293 392.888397 57.922417 166.576599 388.363098 65.544685 170.274490 392.541595 65.544685 170.274490 392.541595 57.922417 166.576599 388.363098 56.074150 164.563293 392.888397 51.374767 161.145599 388.491302 51.374767 161.145599 388.491302 63.743587 175.719101 395.204803 63.743587 175.719101 395.204803 63.936737 167.777496 398.173096 63.936737 167.777496 398.173096 48.110661 163.233093 388.772186 48.110661 163.233093 388.772186 53.255630 162.825302 384.659576 53.255630 162.825302 384.659576 54.945770 170.654892 388.990692 54.945770 170.654892 388.990692 58.259480 168.726898 385.280304 58.259480 168.726898 385.280304 67.831970 168.812195 403.981384 67.831970 168.812195 403.981384 53.021217 167.361008 393.731018 53.021217 167.361008 393.731018 46.003700 159.324005 384.895386 46.003700 159.324005 384.895386 49.063919 158.317703 385.113892 49.063919 158.317703 385.113892 61.675117 171.979599 400.281403 61.675117 171.979599 400.281403 54.859428 171.985092 385.762299 54.859428 171.985092 385.762299 60.679207 170.953796 381.264679 60.679207 170.953796 381.264679 66.830849 173.006393 405.233276 66.830849 173.006393 405.233276 72.030266 170.667801 398.447021 72.030266 170.667801 398.447021 47.561028 161.186798 381.122589 47.561028 161.186798 381.122589 50.686089 159.802490 382.201019 50.686089 159.802490 382.201019 49.843449 165.872696 384.475800 49.843449 165.872696 384.475800 68.039680 179.005096 389.489990 68.039680 179.005096 389.489990 50.331348 167.201492 379.426880 50.331348 167.201492 379.426880 53.719257 164.901398 379.315887 53.719257 164.901398 379.315887 68.798401 173.451889 386.594482 68.798401 173.451889 386.594482 72.895798 166.899399 407.085022 72.895798 166.899399 407.085022 76.698792 163.800095 402.278778 76.698792 163.800095 402.278778 47.074867 158.563202 382.048401 47.074867 158.563202 382.048401 80.133156 171.655014 410.150391 80.133156 171.655014 410.150391 57.831219 175.036697 381.452026 57.831219 175.036697 381.452026 83.585915 179.407700 402.157379 83.585915 179.407700 402.157379 53.176918 169.888199 375.501495 53.176918 169.888199 375.501495 55.985027 166.853699 375.903687 55.985027 166.853699 375.903687 73.980637 170.226700 410.304901 73.980637 170.226700 410.304901 76.998390 170.812393 392.257294 76.998390 170.812393 392.257294 84.092537 168.012192 397.479492 84.092537 168.012192 397.479492 79.610588 176.512894 406.384491 79.610588 176.512894 406.384491 73.980637 170.226700 410.304901 77.632278 168.325012 413.465485 73.840149 169.968491 410.575287 73.840149 169.968491 410.575287 73.980637 170.226700 410.304901 77.632278 168.325012 413.465485 89.060318 180.249298 396.002289 89.060318 180.249298 396.002289 48.138397 162.806900 374.766296 48.138397 162.806900 374.766296 51.711128 161.758301 375.563904 51.711128 161.758301 375.563904 74.136528 170.704895 410.767700 73.840149 169.968491 410.575287 72.937759 168.335800 412.414795 72.937759 168.335800 412.414795 73.840149 169.968491 410.575287 74.136528 170.704895 410.767700 74.136528 170.704895 410.767700 66.830849 173.006393 405.233276 73.980637 170.226700 410.304901 73.980637 170.226700 410.304901 66.830849 173.006393 405.233276 74.136528 170.704895 410.767700 75.266640 161.199005 408.454681 75.266640 161.199005 408.454681 74.683380 175.840103 382.266876 74.683380 175.840103 382.266876 81.235527 159.573303 405.028595 81.235527 159.573303 405.028595 86.157875 172.401596 410.341095 86.157875 172.401596 410.341095 73.840149 169.968491 410.575287 73.980637 170.226700 410.304901 73.980637 170.226700 410.304901 73.840149 169.968491 410.575287 83.758255 166.827698 412.973083 83.758255 166.827698 412.973083 61.850590 177.902695 380.293793 61.850590 177.902695 380.293793 94.117905 178.341400 409.883392 94.117905 178.341400 409.883392 98.480576 178.886795 404.349030 98.480576 178.886795 404.349030 74.823471 181.103699 383.601898 74.823471 181.103699 383.601898 50.618469 164.864594 371.163391 50.618469 164.864594 371.163391 53.828140 163.606598 372.689178 53.828140 163.606598 372.689178 73.840149 169.968491 410.575287 73.840149 169.968491 410.575287 72.540009 165.372299 409.234894 72.540009 165.372299 409.234894 73.225922 161.699295 410.368896 73.225922 161.699295 410.368896 64.766197 173.275803 379.638397 64.766197 173.275803 379.638397 80.328384 175.666092 380.283386 80.328384 175.666092 380.283386 94.110275 174.444016 391.536011 94.110275 174.444016 391.536011 91.189468 165.646591 402.389801 91.189468 165.646591 402.389801 78.577911 164.751602 415.345032 78.577911 164.751602 415.345032 66.364098 179.802597 376.833099 66.364098 179.802597 376.833099 101.197495 175.552689 400.510284 101.197495 175.552689 400.510284 92.299805 178.444702 391.376495 92.299805 178.444702 391.376495 50.182240 161.964294 372.120483 50.182240 161.964294 372.120483 73.487732 167.496597 415.442078 73.487732 167.496597 415.442078 66.322136 163.967194 410.088013 66.322136 163.967194 410.088013 77.842079 160.934402 412.817017 77.842079 160.934402 412.817017 68.337196 175.053696 376.704803 68.337196 175.053696 376.704803 72.605209 175.363297 374.488892 72.605209 175.363297 374.488892 84.103638 176.073792 384.975189 84.103638 176.073792 384.975189 88.715981 163.693893 410.680878 88.715981 163.693893 410.680878 93.784317 174.586899 416.121704 93.784317 174.586899 416.121704 83.993706 160.419098 410.837006 83.993706 160.419098 410.837006 74.456245 163.052795 415.514893 74.456245 163.052795 415.514893 62.336407 176.935593 370.650177 62.336407 176.935593 370.650177 61.085617 171.943893 373.968781 61.085617 171.943893 373.968781 155.967194 194.258301 442.212402 155.967194 194.258301 442.212402 159.327011 186.759399 437.874390 159.327011 186.759399 437.874390 80.683128 179.601501 380.064880 80.683128 179.601501 380.064880 65.531517 166.674393 413.420380 65.531517 166.674393 413.420380 68.193642 160.391693 411.461182 68.193642 160.391693 411.461182 74.251648 161.287399 413.247009 74.251648 161.287399 413.247009 76.845818 175.242004 372.588593 76.845818 175.242004 372.588593 100.993294 172.465698 400.548401 100.993294 172.465698 400.548401 97.095245 168.427002 410.483276 97.095245 168.427002 410.483276 94.039200 169.332703 415.768005 94.039200 169.332703 415.768005 151.218903 195.445602 450.101379 151.218903 195.445602 450.101379 57.938370 175.251694 373.778076 57.938370 175.251694 373.778076 64.504738 173.712402 371.153015 64.504738 173.712402 371.153015 158.563400 177.919693 439.601288 158.563400 177.919693 439.601288 76.944641 179.859894 371.742493 76.944641 179.859894 371.742493 65.911919 165.931595 416.718079 65.911919 165.931595 416.718079 68.595200 159.648895 414.595886 68.595200 159.648895 414.595886 59.935047 157.802399 413.926697 59.935047 157.802399 413.926697 58.724487 160.212402 413.399597 58.724487 160.212402 413.399597 71.957100 179.295700 373.785004 71.957100 179.295700 373.785004 75.167122 174.587601 368.018280 75.167122 174.587601 368.018280 149.220200 191.038193 455.313293 149.220200 191.038193 455.313293 67.834740 161.209702 417.318085 67.834740 161.209702 417.318085 56.469120 172.016693 369.062012 56.469120 172.016693 369.062012 62.260818 171.516602 367.824097 62.260818 171.516602 367.824097 175.179794 198.970093 460.601379 175.179794 198.970093 460.601379 184.850403 192.289688 459.110291 184.850403 192.289688 459.110291 180.427094 185.685196 460.223480 180.427094 185.685196 460.223480 70.094269 177.434601 368.212402 70.094269 177.434601 368.212402 71.314537 174.194397 369.426086 71.314537 174.194397 369.426086 152.953796 175.401794 451.582092 152.953796 175.401794 451.582092 149.586014 182.558395 456.759277 149.586014 182.558395 456.759277 163.315903 198.667694 463.767395 163.315903 198.667694 463.767395 60.094219 173.559097 366.301788 60.094219 173.559097 366.301788 59.363930 170.017197 369.824890 59.363930 170.017197 369.824890 58.831287 160.738800 415.535675 58.831287 160.738800 415.535675 59.903839 158.447693 415.840790 59.903839 158.447693 415.840790 70.848831 172.960190 365.365479 70.848831 172.960190 365.365479 74.742676 178.415894 366.620789 74.742676 178.415894 366.620789 159.583298 193.545288 463.268097 159.583298 193.545288 463.268097 58.415169 170.863297 366.523682 58.415169 170.863297 366.523682 140.887497 192.215698 502.543793 140.082794 192.310089 502.118195 140.082794 192.310089 502.118195 140.887497 192.215698 502.543793 148.487793 191.832397 506.960785 147.769699 192.557495 506.693298 147.769699 192.557495 506.693298 148.487793 191.832397 506.960785 155.663696 182.224197 509.174377 155.430496 181.588013 508.865692 155.663696 182.224197 509.174377 155.430496 181.588013 508.865692 162.761002 182.393005 462.730591 162.761002 182.393005 462.730591 69.595619 174.763794 363.690582 69.595619 174.763794 363.690582 74.135826 173.522690 364.505493 74.135826 173.522690 364.505493 159.292007 186.539597 462.789490 159.292007 186.539597 462.789490 135.660690 187.048401 498.710876 135.349899 186.459290 498.430878 135.660690 187.048401 498.710876 135.349899 186.459290 498.430878 141.778793 192.263092 503.043182 141.778793 192.263092 503.043182 153.056900 185.745102 508.333496 153.056900 185.745102 508.333496 155.224701 173.566010 506.988800 155.217499 173.142593 506.882385 155.303497 175.565094 507.401794 155.403198 179.763702 508.400085 155.403198 179.763702 508.400085 155.303497 175.565094 507.401794 155.224701 173.566010 506.988800 155.217499 173.142593 506.882385 140.038696 169.472595 498.012573 138.799789 169.475403 497.325775 138.799789 169.475403 497.325775 140.038696 169.472595 498.012573 73.332718 175.581100 362.636383 73.332718 175.581100 362.636383 71.571152 173.647888 362.331299 71.571152 173.647888 362.331299 134.376999 178.820892 496.038391 134.428497 177.949493 495.858398 134.376999 178.820892 496.038391 134.428497 177.949493 495.858398 135.297012 186.116699 498.338379 135.297012 186.116699 498.338379 152.584503 172.522202 505.189484 152.584503 172.522202 505.189484 138.441101 170.098602 497.171783 138.441101 170.098602 497.171783 135.746597 175.663193 496.079102 135.746597 175.663193 496.079102 "
								            />
							</IndexedFaceSet>
						</Shape>
						<Shape>
							<Appearance>
								<Material USE="MA_Color_009" />
							</Appearance>
							<IndexedFaceSet solid="true"
							                creaseAngle="4.0000"
							                coordIndex="3 4 5 -1 4 7 5 -1 9 4 2 -1 3 5 11 -1 7 13 5 -1 4 15 7 -1 17 4 8 -1 19 9 3 -1 3 11 21 -1 5 23 11 -1 13 23 5 -1 25 13 7 -1 27 7 15 -1 17 15 4 -1 17 9 29 -1 19 31 8 -1 33 19 3 -1 21 11 35 -1 37 3 21 -1 23 29 11 -1 23 13 17 -1 27 25 7 -1 25 39 13 -1 41 27 15 -1 43 15 17 -1 29 9 35 -1 23 17 29 -1 31 45 9 -1 47 31 19 -1 33 49 19 -1 51 33 3 -1 21 35 53 -1 11 29 35 -1 51 3 37 -1 55 37 21 -1 13 43 17 -1 57 25 27 -1 25 57 39 -1 13 39 43 -1 41 57 27 -1 39 41 15 -1 43 39 15 -1 35 9 59 -1 31 61 45 -1 9 45 63 -1 47 65 31 -1 49 47 19 -1 67 49 33 -1 61 33 51 -1 53 35 69 -1 55 21 53 -1 71 51 37 -1 37 55 73 -1 39 57 41 -1 9 75 59 -1 79 80 81 -1 81 80 59 -1 35 59 80 -1 45 61 50 -1 31 65 61 -1 9 63 75 -1 45 83 63 -1 47 85 65 -1 85 47 49 -1 87 49 67 -1 61 67 33 -1 91 53 92 -1 69 92 53 -1 91 92 93 -1 97 98 99 -1 101 55 53 -1 103 51 71 -1 73 71 37 -1 55 105 73 -1 59 75 107 -1 98 110 111 -1 93 79 77 -1 81 59 113 -1 51 115 44 -1 65 67 61 -1 75 63 117 -1 63 83 119 -1 45 121 83 -1 85 123 65 -1 87 85 49 -1 125 87 67 -1 91 93 81 -1 127 97 99 -1 129 53 91 -1 98 111 99 -1 105 55 101 -1 131 101 53 -1 103 133 51 -1 135 103 71 -1 137 71 73 -1 139 73 105 -1 107 75 117 -1 113 59 107 -1 141 81 113 -1 115 143 45 -1 51 133 115 -1 65 123 67 -1 63 119 117 -1 83 145 119 -1 121 147 83 -1 143 121 45 -1 85 149 123 -1 149 85 87 -1 125 149 87 -1 123 125 67 -1 91 81 151 -1 129 131 53 -1 153 129 91 -1 105 101 155 -1 101 131 155 -1 157 133 103 -1 135 159 103 -1 161 135 71 -1 137 161 71 -1 137 73 139 -1 139 105 163 -1 107 117 165 -1 167 113 107 -1 169 81 141 -1 141 113 167 -1 171 143 115 -1 133 173 115 -1 117 119 175 -1 83 147 145 -1 119 145 177 -1 121 179 147 -1 143 157 121 -1 123 149 125 -1 181 91 151 -1 169 151 81 -1 129 183 131 -1 153 183 129 -1 153 91 181 -1 167 105 155 -1 155 131 185 -1 157 173 133 -1 157 103 121 -1 103 159 121 -1 187 159 135 -1 135 161 179 -1 147 161 137 -1 189 137 139 -1 163 105 167 -1 191 139 163 -1 107 165 193 -1 165 117 195 -1 167 107 163 -1 141 185 169 -1 155 141 167 -1 197 171 115 -1 171 199 143 -1 173 197 115 -1 117 175 195 -1 175 119 177 -1 189 145 147 -1 145 201 177 -1 179 161 147 -1 203 179 121 -1 199 157 143 -1 181 151 205 -1 205 151 169 -1 131 183 207 -1 153 209 183 -1 181 211 153 -1 155 185 141 -1 185 131 207 -1 199 173 157 -1 159 213 120 -1 187 215 159 -1 187 135 179 -1 137 189 147 -1 189 139 191 -1 191 163 193 -1 193 165 217 -1 163 107 193 -1 165 195 217 -1 169 185 219 -1 221 171 197 -1 171 223 199 -1 173 221 197 -1 195 175 225 -1 175 177 227 -1 145 189 201 -1 201 229 177 -1 213 203 121 -1 187 179 203 -1 211 181 205 -1 219 205 169 -1 183 209 207 -1 211 209 153 -1 185 207 219 -1 199 223 173 -1 159 231 213 -1 215 233 159 -1 215 187 203 -1 189 191 235 -1 191 193 237 -1 193 217 237 -1 217 195 239 -1 221 241 171 -1 241 223 171 -1 243 221 173 -1 195 225 239 -1 175 227 225 -1 177 229 227 -1 201 189 235 -1 201 235 229 -1 231 203 213 -1 245 211 205 -1 245 205 219 -1 207 209 247 -1 209 211 245 -1 207 247 219 -1 223 243 173 -1 159 233 231 -1 215 249 233 -1 251 215 203 -1 235 191 237 -1 237 217 253 -1 253 217 239 -1 221 255 241 -1 241 255 223 -1 255 221 243 -1 258 239 259 -1 225 259 239 -1 262 225 263 -1 227 263 225 -1 227 229 266 -1 267 266 229 -1 229 235 269 -1 231 251 203 -1 247 245 219 -1 247 209 245 -1 223 255 243 -1 233 271 231 -1 233 249 271 -1 273 249 215 -1 273 215 251 -1 235 237 275 -1 275 237 253 -1 239 278 253 -1 279 253 278 -1 278 239 258 -1 259 225 281 -1 262 281 225 -1 263 227 283 -1 266 283 227 -1 267 229 288 -1 288 229 289 -1 289 229 290 -1 291 290 229 -1 294 295 269 -1 229 269 295 -1 235 275 269 -1 297 251 231 -1 271 297 231 -1 299 271 249 -1 273 299 249 -1 297 273 251 -1 253 302 275 -1 303 275 302 -1 279 305 253 -1 302 253 305 -1 291 229 307 -1 295 307 229 -1 275 309 269 -1 294 269 309 -1 271 299 297 -1 297 299 273 -1 303 311 275 -1 309 275 311 -1 "
							                >
								<Coordinate USE="coords_ME_ID19" />
							</IndexedFaceSet>
						</Shape>
					</Group>
				</Transform>
				<Transform DEF="group_2_TRANSFORM"
				           translation="82.620308 77.283516 583.628357"
				           scale="19.736847 19.736847 19.736849"
				           rotation="0.000000 0.000000 -1.000000 1.308997"
				           >
					<Transform DEF="group_2_ifs_TRANSFORM"
					           translation="0.000000 -0.000000 0.000002"
					           scale="1.000000 1.000000 1.000000"
					           rotation="-0.000000 -0.000000 -0.000000 0.000000"
					           >
						<Group DEF="group_ME_ID13">
							<Shape>
								<Appearance>
									<Material DEF="MA_Color_A01"
									          diffuseColor="1.000 0.000 0.000"
									          specularColor="0.401 0.401 0.401"
									          emissiveColor="0.000 0.000 0.000"
									          ambientIntensity="0.333"
									          shininess="0.098"
									          transparency="0.0"
									          />
								</Appearance>
								<IndexedFaceSet solid="true"
								                coordIndex="0 1 2 -1 3 4 5 -1 6 7 8 -1 7 6 9 -1 10 11 12 -1 13 12 11 -1 14 15 16 -1 15 14 17 -1 18 19 20 -1 21 20 19 -1 22 23 24 -1 23 22 25 -1 26 27 28 -1 29 28 27 -1 30 31 32 -1 33 34 35 -1 36 37 38 -1 37 36 39 -1 40 41 42 -1 43 42 41 -1 44 45 46 -1 45 44 47 -1 48 49 50 -1 51 50 49 -1 32 52 53 -1 54 55 33 -1 56 57 58 -1 57 56 59 -1 60 61 62 -1 63 62 61 -1 64 65 66 -1 67 68 69 -1 "
								                >
									<Coordinate DEF="coords_ME_ID13"
									            point="1.178086 0.167826 1.229033 0.749926 0.161022 0.614517 1.481035 0.322044 0.637967 1.481035 0.322044 0.637967 0.749926 0.161022 0.614517 1.178086 0.167826 1.229033 1.462218 0.405707 0.650152 0.749926 0.161022 0.614517 0.731109 0.244685 0.626701 1.481035 0.322044 0.637967 1.481035 0.322044 0.637967 1.462218 0.405707 0.650152 0.749926 0.161022 0.614517 0.731109 0.244685 0.626701 1.481035 0.322044 0.637967 1.159269 0.251489 1.241217 1.178086 0.167826 1.229033 1.462218 0.405707 0.650152 1.462218 0.405707 0.650152 1.481035 0.322044 0.637967 1.159269 0.251489 1.241217 1.178086 0.167826 1.229033 1.178086 0.167826 1.229033 0.731109 0.244685 0.626701 0.749926 0.161022 0.614517 1.159269 0.251489 1.241217 1.159269 0.251489 1.241217 1.178086 0.167826 1.229033 0.731109 0.244685 0.626701 0.749926 0.161022 0.614517 1.159269 0.251489 1.241217 1.462218 0.405707 0.650152 0.731109 0.244685 0.626701 0.731109 0.244685 0.626701 1.462218 0.405707 0.650152 1.159269 0.251489 1.241217 0.018817 0.000000 0.591066 0.731109 0.244685 0.626701 0.000000 0.083663 0.603250 0.749926 0.161022 0.614517 0.749926 0.161022 0.614517 0.018817 0.000000 0.591066 0.731109 0.244685 0.626701 0.000000 0.083663 0.603250 0.302949 0.237881 0.012184 0.749926 0.161022 0.614517 0.321766 0.154218 0.000000 0.731109 0.244685 0.626701 0.731109 0.244685 0.626701 0.302949 0.237881 0.012184 0.749926 0.161022 0.614517 0.321766 0.154218 0.000000 0.302949 0.237881 0.012184 0.000000 0.083663 0.603250 0.000000 0.083663 0.603250 0.302949 0.237881 0.012184 0.000000 0.083663 0.603250 0.321766 0.154218 0.000000 0.018817 0.000000 0.591066 0.302949 0.237881 0.012184 0.302949 0.237881 0.012184 0.000000 0.083663 0.603250 0.321766 0.154218 0.000000 0.018817 0.000000 0.591066 0.749926 0.161022 0.614517 0.018817 0.000000 0.591066 0.321766 0.154218 0.000000 0.321766 0.154218 0.000000 0.018817 0.000000 0.591066 0.749926 0.161022 0.614517 "
									            />
								</IndexedFaceSet>
							</Shape>
						</Group>
					</Transform>
				</Transform>
				<Transform DEF="group_1_TRANSFORM"
				           translation="97.160301 170.214111 605.734802"
				           scale="19.736849 19.736851 19.736855"
				           rotation="0.480384 0.277350 -0.832050 2.245928"
				           >
					<Transform DEF="group_1_ifs_TRANSFORM"
					           translation="0.000002 -0.000000 -0.000001"
					           scale="1.000000 1.000000 1.000000"
					           rotation="0.000000 -0.000000 0.000000 0.000000"
					           >
						<Group DEF="group_ME_ID4">
							<Shape>
								<Appearance>
									<Material USE="MA_Color_A01" />
								</Appearance>
								<IndexedFaceSet solid="true"
								                coordIndex="0 1 2 -1 3 4 5 -1 6 7 8 -1 7 6 9 -1 10 11 12 -1 13 12 11 -1 14 15 16 -1 15 14 17 -1 18 19 20 -1 21 20 19 -1 22 23 24 -1 23 22 25 -1 26 27 28 -1 29 28 27 -1 30 31 32 -1 33 34 35 -1 36 37 38 -1 37 36 39 -1 40 41 42 -1 43 42 41 -1 44 45 46 -1 45 44 47 -1 48 49 50 -1 51 50 49 -1 32 52 53 -1 54 55 33 -1 56 57 58 -1 57 56 59 -1 60 61 62 -1 63 62 61 -1 64 65 66 -1 67 68 69 -1 "
								                >
									<Coordinate DEF="coords_ME_ID4"
									            point="1.178086 0.167826 1.229033 0.749926 0.161022 0.614517 1.481035 0.322044 0.637967 1.481035 0.322044 0.637967 0.749926 0.161022 0.614517 1.178086 0.167826 1.229033 1.462218 0.405707 0.650152 0.749926 0.161022 0.614517 0.731109 0.244685 0.626701 1.481035 0.322044 0.637967 1.481035 0.322044 0.637967 1.462218 0.405707 0.650152 0.749926 0.161022 0.614517 0.731109 0.244685 0.626701 1.481035 0.322044 0.637967 1.159269 0.251489 1.241217 1.178086 0.167826 1.229033 1.462218 0.405707 0.650152 1.462218 0.405707 0.650152 1.481035 0.322044 0.637967 1.159269 0.251489 1.241217 1.178086 0.167826 1.229033 1.178086 0.167826 1.229033 0.731109 0.244685 0.626701 0.749926 0.161022 0.614517 1.159269 0.251489 1.241217 1.159269 0.251489 1.241217 1.178086 0.167826 1.229033 0.731109 0.244685 0.626701 0.749926 0.161022 0.614517 1.159269 0.251489 1.241217 1.462218 0.405707 0.650152 0.731109 0.244685 0.626701 0.731109 0.244685 0.626701 1.462218 0.405707 0.650152 1.159269 0.251489 1.241217 0.018817 0.000000 0.591066 0.731109 0.244685 0.626701 0.000000 0.083663 0.603250 0.749926 0.161022 0.614517 0.749926 0.161022 0.614517 0.018817 0.000000 0.591066 0.731109 0.244685 0.626701 0.000000 0.083663 0.603250 0.302949 0.237881 0.012184 0.749926 0.161022 0.614517 0.321766 0.154218 0.000000 0.731109 0.244685 0.626701 0.731109 0.244685 0.626701 0.302949 0.237881 0.012184 0.749926 0.161022 0.614517 0.321766 0.154218 0.000000 0.302949 0.237881 0.012184 0.000000 0.083663 0.603250 0.000000 0.083663 0.603250 0.302949 0.237881 0.012184 0.000000 0.083663 0.603250 0.321766 0.154218 0.000000 0.018817 0.000000 0.591066 0.302949 0.237881 0.012184 0.302949 0.237881 0.012184 0.000000 0.083663 0.603250 0.321766 0.154218 0.000000 0.018817 0.000000 0.591066 0.749926 0.161022 0.614517 0.018817 0.000000 0.591066 0.321766 0.154218 0.000000 0.321766 0.154218 0.000000 0.018817 0.000000 0.591066 0.749926 0.161022 0.614517 "
									            />
								</IndexedFaceSet>
							</Shape>
						</Group>
					</Transform>
				</Transform>
			</Transform>
		</Transform>
	</Scene>
</X3D>
