# Supplementary material for: Modeling behavior dynamics using computational psychometrics within virtual worlds
Source: Front Psychol. 2015 Nov 6;6:1725. doi: 10.3389/fpsyg.2015.01725 (PMC4635205; doi:10.3389/fpsyg.2015.01725)
Supplement: Supplementary Material — All the models in this manuscript have been uploaded as a Data Sheet (.zip file). To be executed, the models require an updated version of Java. I created a .bat file, which is the one that should be executed. The reviewers can run the models as simulations without the need to connect with NeuroVirtual 3D simulations or other software. It is possible to change thresholds to see how the chosen ones change the simulations. [file DataSheet1.ZIP › Behavior Dynamics (Integrated Model)/x3d/officeworker.x3d]

<?xml version="1.0" encoding="UTF-8"?>
<!DOCTYPE X3D PUBLIC "ISO//Web3D//DTD X3D 3.0//EN" "http://www.web3d.org/specifications/x3d-3.0.dtd">
<X3D profile='Immersive' >
	<head>
		<meta name='copyright' content='Copyright (c) AnyLogic North America 2010'/>
	</head>
	<Scene>
		<Transform translation='0 -0.2 0' scale='111 111 111'>
		<Transform DEF='polymsh_detached5_XForm' translation='0 -.01212 0'>
			<Shape DEF='polymsh_detached5_Shape' containerField='children'>
				<Appearance DEF='Material__1__Surf' containerField='appearance'>
					<Material containerField='material' ambientIntensity='0.7' shininess='0.391' diffuseColor='.8 0 0' specularColor='.2 .2 .2'/>
				</Appearance>
				<IndexedFaceSet DEF='polymsh_detached5_Shape_Geo' containerField='geometry' creaseAngle='1.047' coordIndex=' 0 1 2 -1 0 2 3 -1 0 4 5 -1 0 5 6 -1 6 7 1 -1 6 1 0 -1 8 9 10 -1 6 5 9 -1 6 9 8 -1 3 2 11 -1 11 13 3 -1 10 12 8 -1 3 13 4 -1 3 4 0 -1 8 12 7 -1 8 7 6 -1'>
					<Coordinate DEF='polymsh_detached5_Pts' containerField='coord' point=' -.00045 .16764 .00951 .00127 .16757 .0092 .0048 .16982 .00682 -.00046 .1705 .00787 -.00213 .16756 .00915 -.00289 .16164 .01115 -.00043 .16172 .01147 .00205 .1617 .01119 -.0002 .14428 .01247 -.0031 .14356 .01163 -.00005 .13761 .01097 -.00032 .17185 .00433 .00272 .14364 .01158 -.0047 .16975 .00697'/>
				</IndexedFaceSet>
			</Shape>
		</Transform>
		<Transform DEF='polymsh_XForm' translation='0 -.01212 0'>
			<Shape DEF='polymsh_Shape' containerField='children'>
				<Appearance DEF='Material__2__Surf' containerField='appearance'>
					<Material containerField='material' ambientIntensity='0.7' shininess='0.391' diffuseColor='.2616 .2616 .2616' specularColor='.1108 .1108 .1108'/>
				</Appearance>
				<IndexedFaceSet DEF='polymsh_Shape_Geo' containerField='geometry' creaseAngle='1.571' coordIndex=' 0 1 2 -1 0 2 3 -1 1 4 5 -1 1 5 2 -1 4 6 7 -1 4 7 5 -1 8 9 10 -1 8 10 11 -1 12 13 14 -1 12 14 15 -1 16 17 18 -1 16 18 19 -1 20 21 22 -1 20 22 23 -1 24 18 17 -1 24 17 25 -1 26 27 21 -1 26 21 20 -1 28 29 30 -1 28 30 31 -1 32 33 34 -1 32 34 35 -1 36 37 33 -1 36 33 32 -1 19 38 39 -1 19 39 16 -1 40 41 27 -1 40 27 26 -1 42 27 41 -1 42 41 43 -1 44 12 45 -1 44 45 46 -1 47 48 49 -1 47 49 50 -1 51 44 46 -1 51 46 52 -1 38 49 52 -1 38 52 39 -1 9 53 54 -1 9 54 10 -1 55 56 41 -1 55 41 40 -1 47 50 40 -1 47 40 26 -1 57 58 56 -1 57 56 55 -1 59 3 2 -1 59 2 45 -1 60 51 48 -1 60 48 61 -1 57 62 63 -1 57 63 64 -1 64 63 65 -1 64 65 23 -1 23 65 66 -1 23 66 20 -1 20 66 47 -1 20 47 26 -1 45 12 15 -1 45 15 59 -1 40 50 67 -1 40 67 55 -1 55 67 62 -1 55 62 57 -1 25 60 61 -1 25 61 24 -1 48 51 52 -1 48 52 49 -1 25 17 68 -1 25 68 69 -1 17 16 70 -1 17 70 68 -1 16 39 71 -1 16 71 70 -1 39 52 46 -1 39 46 71 -1 51 60 72 -1 51 72 44 -1 60 25 69 -1 60 69 72 -1 66 61 48 -1 66 48 47 -1 65 24 61 -1 65 61 66 -1 63 18 24 -1 63 24 65 -1 62 19 18 -1 62 18 63 -1 67 38 19 -1 67 19 62 -1 50 49 38 -1 50 38 67 -1 37 36 30 -1 37 30 73 -1 12 74 75 -1 12 75 13 -1 74 12 44 -1 74 44 72 -1 76 74 72 -1 76 72 69 -1 29 77 30 -1 53 9 35 -1 53 35 34 -1 78 79 36 -1 78 36 32 -1 80 78 32 -1 80 32 35 -1 64 81 58 -1 64 58 57 -1 53 82 83 -1 53 83 54 -1 84 75 74 -1 84 74 76 -1 85 7 86 -1 85 86 87 -1 88 76 69 -1 88 69 68 -1 89 88 68 -1 89 68 70 -1 90 85 87 -1 90 87 91 -1 91 83 82 -1 91 82 90 -1 23 22 81 -1 23 81 64 -1 81 22 92 -1 81 92 93 -1 22 21 94 -1 22 94 92 -1 21 27 42 -1 21 42 94 -1 41 56 95 -1 41 95 43 -1 56 58 96 -1 56 96 95 -1 58 81 93 -1 58 93 96 -1 84 82 53 -1 84 53 34 -1 6 97 86 -1 6 86 7 -1 98 5 7 -1 98 7 89 -1 33 75 84 -1 33 84 34 -1 37 13 75 -1 37 75 33 -1 98 89 70 -1 98 70 71 -1 45 98 71 -1 45 71 46 -1 7 85 88 -1 7 88 89 -1 85 90 76 -1 85 76 88 -1 84 76 90 -1 84 90 82 -1 8 80 35 -1 8 35 9 -1 79 31 30 -1 79 30 36 -1 37 73 14 -1 37 14 13 -1 98 45 2 -1 98 2 5 -1 77 14 73 -1 99 100 101 -1 99 101 102 -1 100 103 104 -1 100 104 101 -1 103 86 97 -1 103 97 104 -1 105 106 107 -1 105 107 108 -1 109 110 111 -1 109 111 112 -1 108 107 113 -1 108 113 114 -1 103 100 115 -1 103 115 116 -1 112 111 117 -1 112 117 118 -1 119 120 121 -1 119 121 122 -1 122 121 123 -1 122 123 124 -1 114 113 125 -1 114 125 126 -1 118 117 127 -1 118 127 128 -1 129 127 117 -1 129 117 130 -1 131 115 132 -1 131 132 133 -1 134 135 91 -1 134 91 87 -1 136 137 138 -1 136 138 139 -1 140 131 133 -1 140 133 141 -1 114 126 140 -1 114 140 141 -1 128 127 142 -1 128 142 139 -1 128 139 138 -1 128 138 125 -1 143 144 145 -1 143 145 123 -1 124 29 28 -1 124 28 146 -1 147 134 87 -1 147 87 86 -1 139 142 148 -1 139 148 136 -1 149 138 137 -1 149 137 150 -1 115 100 99 -1 115 99 151 -1 126 125 138 -1 126 138 149 -1 131 152 116 -1 131 116 115 -1 152 153 147 -1 152 147 116 -1 150 137 154 -1 150 154 155 -1 10 119 156 -1 10 156 11 -1 145 144 77 -1 107 112 118 -1 107 118 113 -1 106 109 112 -1 106 112 107 -1 157 109 106 -1 157 106 154 -1 137 136 157 -1 137 157 154 -1 151 158 132 -1 151 132 115 -1 113 118 128 -1 113 128 125 -1 159 149 150 -1 159 150 160 -1 160 150 155 -1 160 155 161 -1 161 155 105 -1 161 105 162 -1 162 105 108 -1 162 108 163 -1 163 108 114 -1 163 114 141 -1 140 126 149 -1 140 149 159 -1 164 165 161 -1 164 161 162 -1 165 153 160 -1 165 160 161 -1 153 152 159 -1 153 159 160 -1 152 131 140 -1 152 140 159 -1 133 166 163 -1 133 163 141 -1 166 164 162 -1 166 162 163 -1 145 29 124 -1 145 124 123 -1 143 167 168 -1 143 168 132 -1 166 133 132 -1 166 132 168 -1 164 166 168 -1 164 168 135 -1 145 77 29 -1 73 30 77 -1 120 119 10 -1 120 10 54 -1 122 124 146 -1 122 146 169 -1 119 122 169 -1 119 169 156 -1 136 148 170 -1 136 170 157 -1 155 154 106 -1 155 106 105 -1 121 167 143 -1 121 143 123 -1 135 168 167 -1 135 167 171 -1 83 91 135 -1 83 135 171 -1 165 164 135 -1 165 135 134 -1 153 165 134 -1 153 134 147 -1 157 170 110 -1 157 110 109 -1 172 173 110 -1 172 110 170 -1 173 174 111 -1 173 111 110 -1 174 130 117 -1 174 117 111 -1 129 175 142 -1 129 142 127 -1 175 176 148 -1 175 148 142 -1 176 172 170 -1 176 170 148 -1 120 54 83 -1 120 83 171 -1 147 86 103 -1 147 103 116 -1 120 171 167 -1 120 167 121 -1 158 144 143 -1 158 143 132 -1 177 178 179 -1 177 179 180 -1 181 182 183 -1 181 183 184 -1 183 182 185 -1 183 185 186 -1 185 182 187 -1 185 187 188 -1 188 187 189 -1 188 189 190 -1 190 189 191 -1 190 191 192 -1 193 194 195 -1 193 195 196 -1 195 194 197 -1 195 197 180 -1 177 180 197 -1 177 197 198 -1 199 177 198 -1 199 198 200 -1 199 201 178 -1 199 178 177 -1 202 203 204 -1 202 204 205 -1 186 206 207 -1 186 207 208 -1 185 209 206 -1 185 206 186 -1 206 193 210 -1 206 210 207 -1 211 212 213 -1 211 213 208 -1 211 214 215 -1 211 215 216 -1 217 218 215 -1 217 215 219 -1 220 218 217 -1 218 221 216 -1 218 216 215 -1 222 223 224 -1 222 224 225 -1 220 221 218 -1 226 227 223 -1 226 223 222 -1 228 229 230 -1 228 230 231 -1 231 232 233 -1 231 233 234 -1 231 234 235 -1 236 237 220 -1 236 220 238 -1 236 238 239 -1 188 240 209 -1 188 209 185 -1 239 228 236 -1 205 204 227 -1 205 227 226 -1 179 187 182 -1 179 182 181 -1 241 242 220 -1 243 244 242 -1 243 242 241 -1 214 245 219 -1 214 219 215 -1 246 241 220 -1 247 243 241 -1 247 241 246 -1 186 208 213 -1 186 213 183 -1 231 235 228 -1 235 248 249 -1 235 249 228 -1 244 243 250 -1 244 250 251 -1 214 207 210 -1 214 210 245 -1 178 189 187 -1 178 187 179 -1 201 191 189 -1 201 189 178 -1 252 253 254 -1 252 254 255 -1 253 256 257 -1 253 257 254 -1 257 256 258 -1 257 258 259 -1 260 259 258 -1 260 258 261 -1 262 224 223 -1 262 223 263 -1 263 223 227 -1 263 227 264 -1 264 227 204 -1 264 204 265 -1 266 265 204 -1 266 204 203 -1 190 267 240 -1 190 240 188 -1 192 268 267 -1 192 267 190 -1 209 194 193 -1 209 193 206 -1 243 247 269 -1 243 269 250 -1 261 270 271 -1 261 271 260 -1 257 226 222 -1 257 222 254 -1 254 222 225 -1 254 225 255 -1 239 272 229 -1 239 229 228 -1 240 197 194 -1 240 194 209 -1 267 198 197 -1 267 197 240 -1 248 273 274 -1 248 274 249 -1 196 184 274 -1 196 274 273 -1 270 269 230 -1 270 230 271 -1 239 244 251 -1 239 251 272 -1 266 275 276 -1 266 276 265 -1 265 276 277 -1 265 277 264 -1 264 277 278 -1 264 278 263 -1 263 278 279 -1 263 279 262 -1 275 261 258 -1 275 258 276 -1 276 258 256 -1 276 256 277 -1 277 256 253 -1 277 253 278 -1 278 253 252 -1 278 252 279 -1 231 247 246 -1 231 246 232 -1 232 246 220 -1 268 200 198 -1 268 198 267 -1 244 239 238 -1 244 238 242 -1 259 205 226 -1 259 226 257 -1 260 202 205 -1 260 205 259 -1 242 238 220 -1 211 208 207 -1 211 207 214 -1 234 217 219 -1 234 219 235 -1 220 233 232 -1 280 281 203 -1 280 203 202 -1 272 281 280 -1 272 280 229 -1 271 280 202 -1 271 202 260 -1 229 280 271 -1 229 271 230 -1 203 281 282 -1 203 282 266 -1 282 281 272 -1 282 272 251 -1 283 270 261 -1 283 261 275 -1 269 270 283 -1 269 283 250 -1 282 283 275 -1 282 275 266 -1 250 283 282 -1 250 282 251 -1 269 247 231 -1 269 231 230 -1 249 274 213 -1 249 213 212 -1 184 183 213 -1 184 213 274 -1 234 233 220 -1 220 217 234 -1 221 237 236 -1 221 236 216 -1 248 235 219 -1 248 219 245 -1 196 273 210 -1 196 210 193 -1 220 237 221 -1 195 181 184 -1 195 184 196 -1 228 249 212 -1 228 212 236 -1 212 211 216 -1 212 216 236 -1 180 179 181 -1 180 181 195 -1 273 248 245 -1 273 245 210 -1'>
					<Coordinate DEF='polymsh_Pts' containerField='coord' point=' -.00752 .17392 .00623 -.0092 .17898 -.00067 -.00704 .17397 -.00025 -.00405 .17196 .00421 -.00833 .18033 -.00528 -.00996 .17658 -.00472 -.00454 .18025 -.00905 -.00442 .1749 -.01085 -.00547 .10926 -.01408 -.00593 .13042 -.01469 .00573 .13045 -.0147 .00593 .10968 -.0132 -.01516 .16353 .00383 -.01352 .15567 .00644 -.0036 .15258 .00981 -.00527 .16249 .01039 -.02519 .15346 -.01017 -.01942 .15276 -.01265 -.02122 .13945 -.01309 -.02607 .13995 -.01114 -.01986 .12303 -.00643 -.0226 .1079 -.00595 -.02382 .1071 -.00915 -.02098 .12253 -.00985 -.01841 .13912 -.01127 -.01629 .15238 -.01042 -.02135 .12327 -.00213 -.02317 .10861 -.00025 .00609 .11086 .01034 .00451 .13448 .01038 -.00409 .13441 .01051 -.00545 .11118 .01061 -.01623 .13231 -.00085 -.01499 .14345 -.0012 -.01422 .14275 -.00814 -.0156 .13187 -.00775 -.01357 .13347 .00504 -.01302 .14426 .0051 -.02821 .13996 -.00676 -.02732 .15343 -.00507 -.02672 .12364 -.0023 -.02744 .1088 -.00043 -.02357 .10942 -.00375 -.02639 .10932 -.00205 -.01799 .1616 .0017 -.02051 .17059 .00307 -.02457 .16522 .00077 -.01931 .13523 -.00257 -.01904 .1393 -.0031 -.0263 .13976 -.00362 -.02671 .13628 -.00306 -.01753 .15188 .00033 -.02538 .15309 -.00047 -.00576 .14093 -.01394 .0057 .14094 -.01395 -.02788 .12381 -.00578 -.02956 .10789 -.0042 -.02664 .12338 -.00955 -.02847 .10741 -.00866 -.00537 .16781 .00913 -.01512 .15167 -.00473 -.01696 .13904 -.00677 -.02641 .13628 -.01136 -.02158 .13531 -.01324 -.02334 .1225 -.01111 -.01867 .13499 -.01149 -.0172 .13511 -.00718 -.02855 .13639 -.00699 -.01897 .1631 -.0112 -.01634 .16198 -.00901 -.02468 .16494 -.00873 -.02645 .16577 -.00467 -.01558 .16103 -.00351 -.00436 .14277 .01007 -.01512 .16317 -.00139 -.01423 .15756 -.00077 -.0151 .16417 -.01068 0 .14214 .01057 -.01815 .1101 -.001 -.0145 .11077 .00602 -.01713 .1091 -.00848 -.02607 .10728 -.01055 -.00555 .14928 -.01481 .00549 .1493 -.01481 -.01476 .15571 -.00936 -.00664 .16684 -.01476 .00479 .17491 -.01066 .00672 .16685 -.0147 -.01788 .16758 -.01206 -.02158 .17262 -.00911 -.00564 .15904 -.01611 .00559 .15907 -.0161 -.02411 .10907 -.00725 -.02505 .10906 -.00775 -.02358 .10932 -.00635 -.02673 .10982 -.00451 -.02623 .10956 -.00673 .00568 .18027 -.00803 -.0221 .17392 -.00464 .00372 .17198 .00434 .00692 .17398 -.00004 .00878 .17904 .00036 .00674 .17401 .00667 .00999 .17663 -.00421 .00861 .18037 -.00366 .01988 .14216 -.01069 .0206 .13879 -.01058 .01906 .13921 -.00619 .0185 .14225 -.00627 .02421 .12323 -.00546 .0276 .10948 -.00119 .02635 .11026 .00152 .02297 .12424 -.00221 .02103 .14016 -.0026 .02042 .14292 -.00258 .02048 .17083 .00313 .02204 .17422 -.00452 .02668 .11169 .0064 .02424 .12585 .00187 .01497 .13216 -.00817 .01394 .14296 -.00827 .01466 .14384 -.00142 .01592 .13265 -.00154 .01274 .14471 .00488 .01369 .13376 .00447 .02828 .14114 -.00308 .02753 .14404 -.00312 .03221 .11176 .00929 .02969 .12675 .00171 .03022 .11283 .00495 .02749 .1118 .00356 .02489 .16567 .00089 .01513 .16358 .00387 .01696 .16165 .0018 .01791 .16747 -.01203 .01512 .16398 -.01067 .02987 .12456 -.00523 .02818 .14021 -.01047 .03024 .14107 -.00616 .03096 .12595 -.00163 .02649 .15393 -.00023 .01866 .15226 .00053 .03415 .11094 .00357 .01373 .15621 .0064 .0033 .1527 .0098 .00429 .14289 .01001 .01772 .11016 .00297 .02157 .17281 -.00903 .03334 .10949 -.00034 .02941 .14416 -.00638 .02745 .14338 -.01058 .00531 .16791 .00927 .02678 .16628 -.00453 .02503 .16525 -.00861 .02342 .1391 -.01237 .02277 .14215 -.01255 .01407 .10968 -.01126 .02663 .12321 -.00666 .00476 .16264 .01046 .02843 .15419 -.0048 .02631 .15386 -.00988 .0206 .15269 -.01238 .01749 .15215 -.01014 .01633 .15154 -.00446 .01678 .1617 -.00891 .01938 .16297 -.01109 .01604 .16079 -.0034 .01462 .15776 -.0008 .01516 .16302 -.00136 .01821 .11006 -.00496 .03002 .10892 -.00218 .01513 .1559 -.00943 .02893 .11114 -.00025 .02795 .11104 .00022 .02754 .1112 .00107 .03066 .1124 .00279 .03022 .11172 .00068 .00692 .03087 -.01323 .00598 .03127 -.00609 .0053 .04845 -.00368 .00589 .04934 -.01229 .00582 .06126 -.00119 .0117 .06099 .00092 .01161 .06618 .00239 .00546 .06647 -.00052 .01564 .06151 -.0012 .01571 .0671 .00026 .01228 .0483 -.00066 .01741 .04816 -.00267 .01196 .03135 -.00256 .01722 .03161 -.00425 .01066 .02452 -.00177 .01804 .0246 -.00317 .01131 .06801 -.01089 .01181 .06255 -.01235 .00662 .06193 -.00963 .00623 .06708 -.00845 .0127 .04871 -.01517 .0134 .0308 -.01656 .00686 .02214 -.01446 .01536 .0222 -.01825 .00508 .02325 -.00724 -.00594 .06674 .00108 -.00887 .06676 .00691 -.0096 .06142 .00587 -.00654 .06149 .0009 .01606 .06775 -.00638 .01583 .07363 -.00608 .01475 .07218 -.00016 .01737 .06209 -.0068 .0109 .07392 -.01092 .01425 .09113 .00201 .00919 .09113 .00416 .011 .07125 .00244 .01536 .09173 -.00521 .01647 .10508 -.00408 .01469 .1045 .00359 .01018 .1137 -.00878 .01605 .11348 -.00433 .01031 .10489 -.00979 .00101 .11371 .00981 .01532 .11323 .00265 -.00889 .03133 -.00171 -.01198 .03154 .00444 -.01187 .02454 .00552 -.00857 .02327 -.0022 -.0072 .04856 -.00112 -.01084 .04863 .00516 -.00059 .10431 -.00074 -.0031 .09149 -.00026 -.00703 .09119 -.00763 -.00557 .10584 -.00989 -.00573 .11208 -.01351 -.00062 .11227 -.01282 .00346 .11245 -.0126 .00316 .1063 -.00834 .00556 .10555 .00779 .00564 .11255 .00908 -.00202 .11285 .00898 -.00323 .10592 .00755 .01801 .04838 -.00946 -.01593 .11352 -.00172 -.0124 .11379 .00438 -.01603 .1052 -.00052 -.0111 .1052 .00569 .0102 .09253 -.0104 -.01256 .11322 -.00835 -.01307 .10435 -.00835 .00402 .09162 -.00766 .00277 .09127 .00101 -.01603 .09182 -.00043 -.01177 .0918 .00556 -.02065 .02208 -.00914 -.01848 .03067 -.00815 -.01125 .03075 -.0075 -.01132 .02204 -.00823 -.01774 .04853 -.0076 -.01036 .04916 -.00812 -.0157 .06236 -.00595 -.00984 .06178 -.00586 -.00899 .06689 -.00522 -.01463 .06778 -.00515 -.01937 .02462 .00567 -.01763 .03179 .00478 -.01633 .0485 .00569 -.01407 .06191 .00574 -.01349 .06764 .00681 .01864 .03125 -.01132 .01924 .02373 -.01161 -.0138 .092 -.00743 -.01435 .07356 -.00581 -.0085 .07141 -.00548 -.0063 .09182 .0053 .00577 .07165 -.00815 .00466 .07108 -.00011 -.01682 .06789 .00102 -.01815 .06226 .00151 -.01991 .04849 -.00011 -.02147 .03129 -.00126 -.02228 .02374 -.00168 -.00508 .07134 .0008 -.00834 .07185 .00632 -.01289 .07272 .00561 -.01656 .07375 .00071'/>
				</IndexedFaceSet>
			</Shape>
		</Transform>
		<Transform DEF='polymsh2_XForm' translation='0 -.01212 0'>
			<Shape DEF='polymsh2_Shape' containerField='children'>
				<Appearance DEF='Material__3__Surf' containerField='appearance'>
					<Material containerField='material' ambientIntensity='0.7' shininess='0.391' diffuseColor='.4432 .2848 .1664' specularColor='.2 .2 .2'/>
				</Appearance>
				<IndexedFaceSet DEF='polymsh2_Shape_Geo' containerField='geometry' creaseAngle='1.396' coordIndex=' 0 1 2 -1 0 2 3 -1 4 5 6 -1 4 6 7 -1 8 9 10 -1 11 12 13 -1 11 13 14 -1 5 11 14 -1 5 14 6 -1 15 16 7 -1 15 7 17 -1 3 10 9 -1 3 9 18 -1 17 7 6 -1 17 6 19 -1 3 2 16 -1 3 16 10 -1 4 7 16 -1 4 16 2 -1 20 21 22 -1 20 22 23 -1 23 22 14 -1 23 14 13 -1 22 19 6 -1 22 6 14 -1 21 24 19 -1 21 19 22 -1 24 25 17 -1 24 17 19 -1 15 17 25 -1 15 25 26 -1 12 11 27 -1 12 27 28 -1 15 26 29 -1 11 5 30 -1 11 30 27 -1 28 27 31 -1 28 31 32 -1 33 26 34 -1 33 34 35 -1 36 4 2 -1 36 2 1 -1 30 5 4 -1 30 4 36 -1 27 30 37 -1 27 37 31 -1 3 18 0 -1 30 36 38 -1 30 38 37 -1 39 38 36 -1 39 36 1 -1 40 39 1 -1 41 42 39 -1 41 39 43 -1 44 41 43 -1 44 43 45 -1 0 40 1 -1 46 33 35 -1 46 35 47 -1 15 29 8 -1 10 16 15 -1 10 15 8 -1 48 49 50 -1 49 51 50 -1 51 52 50 -1 53 54 55 -1 53 55 56 -1 53 56 57 -1 58 59 60 -1 58 60 61 -1 62 63 64 -1 62 64 65 -1 66 67 68 -1 66 68 69 -1 70 71 72 -1 70 72 73 -1 74 75 76 -1 74 76 58 -1 61 72 77 -1 61 77 78 -1 71 79 64 -1 71 64 72 -1 80 81 82 -1 80 82 83 -1 84 85 71 -1 84 71 70 -1 86 87 88 -1 86 88 89 -1 87 86 90 -1 87 90 76 -1 70 73 90 -1 70 90 86 -1 88 91 92 -1 88 92 85 -1 74 58 61 -1 74 61 78 -1 64 79 93 -1 64 93 65 -1 82 94 95 -1 82 95 83 -1 96 81 80 -1 96 80 97 -1 79 92 91 -1 79 91 93 -1 94 82 98 -1 94 98 69 -1 99 66 69 -1 99 69 98 -1 100 101 102 -1 100 102 103 -1 61 60 73 -1 61 73 72 -1 59 58 76 -1 59 76 90 -1 84 70 86 -1 84 86 89 -1 104 105 96 -1 104 96 97 -1 95 94 106 -1 95 106 107 -1 81 96 101 -1 81 101 100 -1 108 109 110 -1 108 110 111 -1 97 80 83 -1 97 83 95 -1 65 76 75 -1 65 75 62 -1 59 90 73 -1 59 73 60 -1 76 65 93 -1 76 93 87 -1 68 67 112 -1 68 112 113 -1 111 106 94 -1 111 94 108 -1 105 110 109 -1 105 109 96 -1 69 68 108 -1 69 108 94 -1 112 102 101 -1 112 101 113 -1 104 97 95 -1 104 95 107 -1 102 112 67 -1 102 67 66 -1 108 68 113 -1 108 113 109 -1 99 98 100 -1 99 100 103 -1 103 102 66 -1 103 66 99 -1 96 109 113 -1 96 113 101 -1 98 82 81 -1 98 81 100 -1 87 93 91 -1 87 91 88 -1 89 88 85 -1 89 85 84 -1 79 71 85 -1 79 85 92 -1 72 64 63 -1 72 63 77 -1'>
					<Coordinate DEF='polymsh2_Pts' containerField='coord' point=' .00428 .19665 .00783 .00565 .19777 .00402 .0025 .20219 .00491 .0009 .19792 .00923 .00425 .20231 -.0029 .00534 .19597 -.00862 -.00195 .19595 -.01042 -.00367 .20232 -.00508 -.0085 .19653 .00502 -.00578 .19663 .00787 -.00596 .19785 .00773 .00443 .18787 -.00812 .00417 .18443 -.00605 -.00311 .18443 -.00713 -.00223 .18786 -.00938 -.0083 .19773 .00054 -.00601 .20221 .00276 -.00711 .19813 -.00487 .00075 .1967 .00926 -.00537 .19394 -.00816 -.00742 .18817 -.00359 -.00812 .19003 -.00428 -.00546 .18837 -.00731 -.00578 .18514 -.00514 -.0081 .19161 -.00431 -.00808 .19243 -.00325 -.0088 .19266 -.00072 .00667 .18838 -.00496 .00615 .18515 -.00333 -.00844 .19496 .00237 .00723 .19397 -.00509 .00723 .19006 -.00101 .0072 .1882 -.00075 -.00849 .19035 -.00064 -.00861 .19281 -.00271 -.00856 .19003 -.00146 .00713 .19815 -.00111 .00791 .19164 -.00076 .00737 .19246 .00033 .007 .19271 .00277 .00523 .19503 .0055 .00732 .19007 .00166 .00763 .19285 .001 .00691 .1904 .00243 .00732 .18773 .00118 .00662 .18754 .00236 -.00803 .18751 -.00004 -.00831 .1877 -.00144 .00011 .19176 .00917 .00058 .19135 .00907 .00111 .19193 .00934 .00151 .19133 .0091 .00206 .19175 .00904 -.0053 .19186 .00825 -.0061 .19167 .00765 -.00554 .19126 .00792 -.00467 .1913 .00819 -.00433 .19172 .00841 .0157 .02034 -.01674 .01532 .01438 -.0169 .00825 .01444 -.01475 .00778 .02043 -.01409 .01628 .02711 -.00804 .01085 .02715 -.00634 .01104 .02361 -.00334 .01738 .02357 -.00457 -.01873 .01705 .01912 -.01856 .01821 .01871 -.01975 .01906 .01195 -.02174 .01721 .01102 .00945 .01423 .00196 .01029 .01716 .0039 .00892 .02122 -.00641 .00914 .01422 -.00652 .01482 .02599 -.01467 .0162 .02659 -.01171 .01854 .02117 -.00871 .00946 .02662 -.00936 .00845 .02606 -.01243 .01181 .01905 .00451 -.01263 .01436 -.00801 -.01133 .01423 .00049 -.02141 .01419 .0005 -.02008 .0143 -.008 .01492 .01424 .01065 .01516 .01702 .01115 .02192 .0142 -.00051 .02129 .0172 .00172 .01985 .01705 .01026 .02006 .01421 .00965 .01896 .01418 -.00873 .0196 .01821 .0099 .01527 .01823 .0107 .0195 .01906 .00302 -.02094 .02119 .00053 -.02049 .02024 -.00758 -.01104 .02124 .00056 -.01207 .02035 -.00754 -.02276 .01421 .00897 -.01906 .01422 .01855 -.01007 .01423 .00895 -.01054 .01716 .01105 -.01397 .01702 .01911 -.01382 .01424 .01856 -.01219 .02601 -.00583 -.01215 .02664 -.00264 -.01936 .02659 -.00261 -.019 .02593 -.00589 -.01905 .02358 .00415 -.01261 .02362 .00408 -.01252 .02722 .00078 -.01832 .02717 .00085 -.01415 .01823 .01868 -.01192 .01905 .01194'/>
				</IndexedFaceSet>
			</Shape>
		</Transform>
		<Transform DEF='polymsh3_XForm' translation='0 -.01212 0'>
			<Shape DEF='polymsh3_Shape' containerField='children'>
				<Appearance DEF='Material__4__Surf' containerField='appearance'>
					<Material containerField='material' ambientIntensity='0.7' shininess='0.900' diffuseColor='.8 .8 .8' specularColor='.2 .2 .2'/>
				</Appearance>
				<IndexedFaceSet DEF='polymsh3_Shape_Geo' containerField='geometry' creaseAngle='1.047' coordIndex=' 0 1 2 -1 0 2 3 -1 3 2 4 -1 3 4 5 -1 6 7 8 -1 1 8 9 -1 1 9 10 -1 0 6 8 -1 0 8 1 -1 11 2 1 -1 11 1 10 -1 12 4 2 -1 12 2 11 -1 8 7 9 -1 13 24 26 -1 16 15 14 -1 16 14 17 -1 17 14 18 -1 18 14 19 -1 18 19 20 -1 25 30 24 -1 25 24 13 -1 28 23 29 -1 21 15 22 -1 22 15 16 -1 27 23 28 -1 26 24 23 -1 26 23 27 -1'>
					<Coordinate DEF='polymsh3_Pts' containerField='coord' point=' -.00527 .16249 .01039 -.00025 .16217 .01043 -.00026 .16741 .00919 -.00537 .16781 .00913 -.00015 .17184 .00427 -.00405 .17196 .00421 -.0036 .15258 .00981 0 .14214 .01057 -.00015 .15307 .00996 .0033 .1527 .0098 .00476 .16264 .01046 .00531 .16791 .00927 .00372 .17198 .00434 .00222 .19122 .00888 -.00554 .19126 .00792 -.00467 .1913 .00819 -.0045 .19104 .00816 -.00546 .19093 .008 -.00613 .19114 .00749 -.0061 .19167 .00765 -.00653 .19145 .007 -.00433 .19172 .00841 -.00355 .19118 .00837 .00058 .19135 .00907 .00151 .19133 .0091 .00265 .19154 .00858 .0015 .191 .00913 .00047 .19108 .00899 -.00055 .19121 .00888 .00011 .19176 .00917 .00206 .19175 .00904'/>
				</IndexedFaceSet>
			</Shape>
		</Transform>
		<Transform DEF='polymsh4_XForm' translation='.00013 .16157 -.00387'>
			<Shape DEF='polymsh4_Shape' containerField='children'>
				<Appearance DEF='Material__5__Surf' containerField='appearance'>
					<Material containerField='material' ambientIntensity='0.7' shininess='0.391' diffuseColor='.8 .7152 .5304' specularColor='.1938 .1734 .1286'/>
				</Appearance>
				<IndexedFaceSet DEF='polymsh4_Shape_Geo' containerField='geometry' creaseAngle='1.047' coordIndex=' 263 231 247 -1 263 247 206 -1 263 24 16 -1 263 16 276 -1 88 160 173 -1 88 173 89 -1 125 124 15 -1 190 194 276 -1 190 276 16 -1 270 5 280 -1 80 134 194 -1 80 194 190 -1 17 9 251 -1 17 251 54 -1 9 175 177 -1 9 177 251 -1 288 225 128 -1 288 128 289 -1 195 17 54 -1 195 54 53 -1 53 230 40 -1 53 40 196 -1 129 109 101 -1 129 101 132 -1 128 229 251 -1 128 251 177 -1 80 116 134 -1 196 192 195 -1 25 23 22 -1 175 9 19 -1 175 19 204 -1 116 80 8 -1 116 8 65 -1 184 17 195 -1 184 195 192 -1 63 73 253 -1 63 253 254 -1 199 176 175 -1 199 175 204 -1 9 17 184 -1 9 184 19 -1 8 167 154 -1 8 154 65 -1 204 35 63 -1 204 63 254 -1 118 120 222 -1 118 222 221 -1 170 153 182 -1 170 182 181 -1 87 253 73 -1 87 73 180 -1 192 196 212 -1 192 212 28 -1 12 13 14 -1 269 264 209 -1 269 209 193 -1 254 203 199 -1 254 199 204 -1 89 202 200 -1 89 200 253 -1 140 163 203 -1 140 203 200 -1 278 140 200 -1 278 200 202 -1 164 278 202 -1 164 202 123 -1 227 23 230 -1 227 230 228 -1 225 226 229 -1 225 229 128 -1 219 227 226 -1 219 226 214 -1 40 232 212 -1 40 212 196 -1 28 99 184 -1 28 184 192 -1 195 53 196 -1 118 56 159 -1 118 159 158 -1 56 201 86 -1 56 86 159 -1 186 198 176 -1 186 176 199 -1 198 183 255 -1 198 255 176 -1 183 174 256 -1 183 256 255 -1 163 186 199 -1 163 199 203 -1 164 123 256 -1 164 256 174 -1 73 72 71 -1 73 71 52 -1 123 202 89 -1 123 89 173 -1 289 128 177 -1 289 177 255 -1 290 256 123 -1 290 123 173 -1 15 18 20 -1 15 20 125 -1 221 169 215 -1 221 215 272 -1 273 94 261 -1 250 283 100 -1 61 78 267 -1 61 267 264 -1 168 293 292 -1 294 218 207 -1 294 207 197 -1 86 201 211 -1 86 211 85 -1 13 12 189 -1 28 239 114 -1 28 114 99 -1 275 213 188 -1 275 188 167 -1 35 282 70 -1 35 70 63 -1 105 4 266 -1 105 266 223 -1 266 4 3 -1 266 3 220 -1 30 150 190 -1 30 190 16 -1 30 41 42 -1 30 42 150 -1 283 155 150 -1 283 150 42 -1 62 6 44 -1 62 44 79 -1 154 167 188 -1 281 293 284 -1 72 70 97 -1 72 97 77 -1 258 187 295 -1 258 295 1 -1 36 99 114 -1 36 114 157 -1 154 152 170 -1 154 170 65 -1 39 38 37 -1 39 37 34 -1 44 48 75 -1 44 75 79 -1 206 275 24 -1 206 24 263 -1 153 49 141 -1 40 230 25 -1 40 25 233 -1 10 11 18 -1 10 18 74 -1 116 188 11 -1 116 11 10 -1 20 18 11 -1 20 11 144 -1 281 291 293 -1 171 33 283 -1 171 283 42 -1 6 149 48 -1 6 48 44 -1 166 139 137 -1 166 137 240 -1 124 125 146 -1 54 251 229 -1 54 229 228 -1 122 83 84 -1 122 84 57 -1 94 273 91 -1 267 78 281 -1 267 281 284 -1 10 145 134 -1 10 134 116 -1 71 72 77 -1 71 77 98 -1 145 144 213 -1 145 213 134 -1 145 10 74 -1 145 74 143 -1 75 48 149 -1 75 149 67 -1 152 49 153 -1 152 153 170 -1 99 36 19 -1 99 19 184 -1 113 79 75 -1 113 75 30 -1 113 30 27 -1 108 71 98 -1 108 98 106 -1 207 218 276 -1 207 276 194 -1 131 60 268 -1 131 268 127 -1 60 215 268 -1 111 210 162 -1 111 162 205 -1 231 218 294 -1 231 294 285 -1 204 19 36 -1 204 36 35 -1 238 104 7 -1 238 7 241 -1 56 272 60 -1 56 60 201 -1 272 215 60 -1 41 67 62 -1 41 62 208 -1 27 171 208 -1 27 208 113 -1 246 285 13 -1 246 13 189 -1 33 31 100 -1 33 100 283 -1 211 201 60 -1 141 46 182 -1 287 288 289 -1 287 289 290 -1 121 287 172 -1 121 172 161 -1 281 78 291 -1 60 131 148 -1 57 84 76 -1 57 76 59 -1 76 117 261 -1 111 234 96 -1 111 96 110 -1 241 7 185 -1 241 185 237 -1 286 265 3 -1 286 3 2 -1 95 86 85 -1 95 85 82 -1 252 210 112 -1 252 112 257 -1 31 33 29 -1 126 112 110 -1 126 110 115 -1 59 76 261 -1 42 41 208 -1 42 208 171 -1 165 68 32 -1 165 32 1 -1 20 144 145 -1 20 145 143 -1 212 236 239 -1 197 207 247 -1 197 247 246 -1 171 27 107 -1 171 107 33 -1 66 61 264 -1 66 264 269 -1 291 78 61 -1 130 129 127 -1 130 127 34 -1 129 132 131 -1 129 131 127 -1 282 248 135 -1 282 135 133 -1 62 67 149 -1 62 149 6 -1 94 93 261 -1 228 230 53 -1 228 53 54 -1 259 122 57 -1 259 57 92 -1 75 67 41 -1 75 41 30 -1 279 267 284 -1 279 284 1 -1 152 151 46 -1 152 46 49 -1 118 221 272 -1 118 272 56 -1 92 57 59 -1 92 59 93 -1 147 148 131 -1 147 131 132 -1 93 59 261 -1 156 147 132 -1 156 132 101 -1 35 36 157 -1 35 157 277 -1 0 96 69 -1 239 28 212 -1 166 240 258 -1 166 258 32 -1 262 162 210 -1 262 210 252 -1 35 277 248 -1 35 248 282 -1 212 232 234 -1 212 234 236 -1 24 275 107 -1 24 107 27 -1 109 129 130 -1 109 130 295 -1 236 205 114 -1 236 114 239 -1 248 137 136 -1 248 136 135 -1 271 273 274 -1 240 252 257 -1 240 257 258 -1 84 90 117 -1 84 117 76 -1 165 142 50 -1 165 50 68 -1 20 143 146 -1 20 146 125 -1 15 64 74 -1 15 74 18 -1 144 11 188 -1 144 188 213 -1 146 64 124 -1 273 261 274 -1 146 143 74 -1 146 74 64 -1 83 119 90 -1 83 90 84 -1 289 255 256 -1 289 256 290 -1 87 88 89 -1 87 89 253 -1 158 245 121 -1 158 121 119 -1 243 242 109 -1 243 109 58 -1 160 172 173 -1 121 271 90 -1 121 90 119 -1 271 274 117 -1 271 117 90 -1 194 223 266 -1 194 266 206 -1 43 69 234 -1 43 234 232 -1 51 166 32 -1 51 32 68 -1 291 61 66 -1 91 92 93 -1 91 93 94 -1 137 139 138 -1 137 138 136 -1 1 32 258 -1 37 279 130 -1 37 130 34 -1 70 282 133 -1 70 133 97 -1 138 139 108 -1 138 108 106 -1 46 141 49 -1 51 52 71 -1 51 71 108 -1 242 243 244 -1 242 244 245 -1 58 104 238 -1 58 238 243 -1 242 95 101 -1 242 101 109 -1 292 81 103 -1 292 103 168 -1 95 82 156 -1 95 156 101 -1 16 24 27 -1 16 27 30 -1 40 233 43 -1 40 43 232 -1 230 23 25 -1 261 117 274 -1 64 15 124 -1 118 158 119 -1 118 119 120 -1 288 287 121 -1 121 245 244 -1 121 244 288 -1 226 227 228 -1 226 228 229 -1 86 95 242 -1 86 242 159 -1 262 137 248 -1 262 248 277 -1 2 3 4 -1 2 4 5 -1 237 185 45 -1 237 45 235 -1 182 153 141 -1 244 224 225 -1 244 225 288 -1 169 221 222 -1 169 222 21 -1 107 29 33 -1 29 107 217 -1 29 217 26 -1 227 219 22 -1 227 22 23 -1 167 217 107 -1 167 107 275 -1 113 208 62 -1 113 62 79 -1 26 217 179 -1 73 52 47 -1 73 47 180 -1 225 224 214 -1 225 214 226 -1 244 243 238 -1 244 238 224 -1 224 238 241 -1 224 241 214 -1 150 155 80 -1 150 80 190 -1 295 187 58 -1 295 58 109 -1 5 270 2 -1 213 206 266 -1 213 266 220 -1 217 167 8 -1 217 8 178 -1 206 247 207 -1 206 207 194 -1 286 2 270 -1 69 96 234 -1 210 111 110 -1 210 110 112 -1 51 68 50 -1 105 265 286 -1 105 286 280 -1 270 280 286 -1 291 292 293 -1 65 170 181 -1 65 181 116 -1 162 262 277 -1 162 277 157 -1 105 223 216 -1 105 216 265 -1 258 257 55 -1 258 55 187 -1 21 38 39 -1 21 39 169 -1 268 215 169 -1 268 169 39 -1 265 216 220 -1 265 220 3 -1 205 162 157 -1 205 157 114 -1 275 206 213 -1 96 0 115 -1 96 115 110 -1 285 294 14 -1 285 14 13 -1 151 181 182 -1 151 182 46 -1 112 126 55 -1 112 55 257 -1 55 104 58 -1 55 58 187 -1 126 7 104 -1 126 104 55 -1 0 69 43 -1 0 43 45 -1 223 194 134 -1 223 134 216 -1 213 220 216 -1 213 216 134 -1 188 151 152 -1 188 152 154 -1 245 158 159 -1 245 159 242 -1 172 160 260 -1 172 260 161 -1 188 116 181 -1 188 181 151 -1 294 197 191 -1 294 191 14 -1 14 191 12 -1 279 1 295 -1 279 295 130 -1 291 66 81 -1 52 51 50 -1 52 50 47 -1 231 285 246 -1 231 246 247 -1 115 0 45 -1 115 45 185 -1 126 115 185 -1 126 185 7 -1 172 287 290 -1 172 290 173 -1 191 197 246 -1 191 246 189 -1 264 267 279 -1 264 279 209 -1 51 108 139 -1 51 139 166 -1 175 176 255 -1 175 255 177 -1 81 66 269 -1 81 269 103 -1 127 268 39 -1 127 39 34 -1 218 231 263 -1 218 263 276 -1 191 189 12 -1 137 262 252 -1 137 252 240 -1 280 5 4 -1 280 4 105 -1 70 72 73 -1 70 73 63 -1 103 269 193 -1 103 193 102 -1 254 253 200 -1 254 200 203 -1 235 45 43 -1 235 43 233 -1 241 237 219 -1 241 219 214 -1 237 235 22 -1 237 22 219 -1 205 236 234 -1 205 234 111 -1 291 81 292 -1 250 155 283 -1 80 155 178 -1 80 178 8 -1 249 178 155 -1 249 155 250 -1 179 217 178 -1 179 178 249 -1 235 233 25 -1 235 25 22 -1 299 298 297 -1 299 297 296 -1 302 301 300 -1 302 300 296 -1 305 304 303 -1 301 302 307 -1 301 307 306 -1 310 309 308 -1 306 307 312 -1 306 312 311 -1 312 313 311 -1 315 314 311 -1 315 311 313 -1 315 317 316 -1 315 316 314 -1 321 320 319 -1 321 319 318 -1 324 323 322 -1 303 326 325 -1 303 325 305 -1 329 328 327 -1 333 332 331 -1 333 331 330 -1 334 322 323 -1 316 337 336 -1 316 336 335 -1 341 340 339 -1 341 339 338 -1 343 342 339 -1 343 339 340 -1 301 306 345 -1 301 345 344 -1 345 347 346 -1 345 346 344 -1 347 345 348 -1 347 348 328 -1 352 351 350 -1 352 350 349 -1 337 316 317 -1 315 318 353 -1 315 353 317 -1 352 355 354 -1 352 354 351 -1 296 300 335 -1 296 335 299 -1 357 356 319 -1 360 325 359 -1 360 359 358 -1 358 359 337 -1 358 337 313 -1 361 359 325 -1 361 325 326 -1 347 328 363 -1 347 363 362 -1 351 354 364 -1 351 364 350 -1 365 303 304 -1 313 312 366 -1 313 366 358 -1 312 336 361 -1 312 361 366 -1 367 360 358 -1 367 358 366 -1 368 364 354 -1 368 354 355 -1 318 319 356 -1 318 356 353 -1 370 344 355 -1 370 355 352 -1 370 352 369 -1 307 302 331 -1 307 331 332 -1 371 330 331 -1 371 331 297 -1 372 349 368 -1 372 368 346 -1 369 372 362 -1 369 362 370 -1 334 323 371 -1 334 371 373 -1 328 329 374 -1 328 374 363 -1 320 375 357 -1 378 342 377 -1 378 377 376 -1 379 363 374 -1 362 372 346 -1 362 346 347 -1 367 366 361 -1 367 361 326 -1 373 298 332 -1 373 332 333 -1 363 380 370 -1 363 370 362 -1 350 364 368 -1 350 368 349 -1 344 346 368 -1 344 368 355 -1 356 375 381 -1 356 381 353 -1 370 380 335 -1 370 335 300 -1 303 365 367 -1 303 367 326 -1 325 360 382 -1 325 382 305 -1 336 337 359 -1 336 359 361 -1 304 382 365 -1 382 360 367 -1 382 367 365 -1 299 340 341 -1 299 341 307 -1 356 357 375 -1 344 370 300 -1 344 300 301 -1 304 305 382 -1 309 339 342 -1 309 342 378 -1 357 319 320 -1 363 379 380 -1 384 383 380 -1 384 380 379 -1 335 380 383 -1 335 383 316 -1 352 349 372 -1 352 372 369 -1 385 383 384 -1 306 311 348 -1 306 348 345 -1 378 308 309 -1 343 340 299 -1 343 299 336 -1 386 314 316 -1 386 316 383 -1 307 332 298 -1 307 298 299 -1 308 378 376 -1 310 376 377 -1 310 377 338 -1 376 310 308 -1 313 321 318 -1 313 318 315 -1 377 387 341 -1 377 341 338 -1 342 343 387 -1 342 387 377 -1 336 299 335 -1 323 324 330 -1 323 330 371 -1 375 320 321 -1 375 321 381 -1 387 312 307 -1 387 307 341 -1 312 387 343 -1 312 343 336 -1 317 353 381 -1 317 381 337 -1 381 321 313 -1 381 313 337 -1 324 388 333 -1 324 333 330 -1 322 388 324 -1 298 373 371 -1 298 371 297 -1 334 373 333 -1 334 333 388 -1 302 296 297 -1 302 297 331 -1 322 334 388 -1 338 339 309 -1 338 309 310 -1 328 348 327 -1 314 386 348 -1 314 348 311 -1 327 348 386 -1 327 386 389 -1 389 386 383 -1 389 383 385 -1'>
					<Coordinate DEF='polymsh4_Pts' containerField='coord' point=' .00041 .01068 .01383 .00649 .01385 .00623 .02664 -.07716 .00996 .02815 -.07591 .00956 .02797 -.0755 .01109 .02656 -.07679 .01129 .02485 -.06902 .01312 -.00001 .00776 .0139 .02782 -.0683 .00439 -.00365 .01523 .01381 .02811 -.0727 .00624 .02944 -.07354 .00601 .02638 -.07547 .01322 .02674 -.07503 .01378 .02621 -.07433 .01332 .0265 -.0762 .00639 .02933 -.06717 .011 -.00353 .01417 .01409 .02779 -.0752 .0062 -.00267 .01553 .01508 .02818 -.07537 .00778 .00026 .01053 -.00272 -.00383 .01063 .01336 -.0045 .01098 .01285 .03085 -.06742 .01149 -.0036 .01097 .01305 .03001 -.06207 .00452 .02953 -.06532 .01175 -.00159 .01328 .01622 .03053 -.06129 .00666 .02791 -.06601 .01096 .03009 -.06086 .00882 .00595 .01473 .00785 .03063 -.06238 .00981 .006 .00885 .00107 -.00166 .01708 .01403 -.00156 .01555 .01522 .00601 .01146 .00054 .00404 .01073 -.00218 .00394 .00817 -.00176 -.00279 .01131 .01461 .02636 -.06492 .01095 .02663 -.06339 .00963 -.00103 .01103 .01411 .02553 -.06939 .01318 -.00084 .01036 .01468 .02643 -.07524 .00407 .00415 .02295 .0117 .02547 -.06937 .01258 .02597 -.07477 .00309 .00509 .02133 .00937 .00488 .01868 .0107 .00295 .01952 .01321 -.00366 .0129 .01365 -.00388 .0136 .01343 .00303 .00833 .01107 -.00676 .00628 -.0001 -.00887 .01859 -.00136 .0008 .00633 .00945 -.0096 .01804 -.00078 .00008 -.00101 -.00762 .00947 .01652 .00258 .02617 -.06596 .01348 -.00155 .01843 .01371 .02594 -.07534 .0065 .02777 -.07044 .00435 .00926 .01811 .00307 .02583 -.06637 .01203 .00616 .01743 .00768 .00015 .01101 .01348 -.00068 .01823 .01334 .00233 .01838 .01316 .00078 .01865 .01335 -.00014 .01949 .01401 .02695 -.07433 .00629 .02685 -.06696 .01182 -.0097 .01645 -.00096 .00098 .01824 .01321 .00888 .01469 .00312 .02746 -.06658 .01346 .02802 -.06803 .00567 .00875 .01872 .00411 -.00473 -.00463 .0075 -.00825 .01633 -.00041 -.00899 .01641 -.0015 -.00731 -.00375 .00322 -.00595 .00344 .00308 -.00592 .02297 .01177 -.00863 .02284 .00889 -.00746 .0194 .01131 -.00883 .01415 -.00021 -.00874 .01911 .00116 -.00877 .01963 .00018 -.00955 .01865 .00021 -.00942 .01836 .00111 -.00295 .00267 .00643 .00094 .01109 .01342 -.00003 .01807 .01304 .00192 .01806 .01291 -.00153 .01418 .01615 .02736 -.0619 .00743 .00212 .00268 .00667 .00723 .01877 .0042 .00794 .01967 .00406 .00033 .00666 .01225 .02707 -.07467 .01067 .00252 .01784 .01244 .03159 -.06476 .00949 .00321 .01797 .01229 .00228 .0058 .00634 .00199 .01075 .01313 .00132 .01213 .01371 .00301 .01079 .01246 .02866 -.06468 .01232 -.00047 .01421 .01449 .00132 .00967 .01337 .0287 -.07092 .00583 -.00963 .01459 .00005 -.00613 .00883 -.00051 -.00755 .01448 .00028 -.00591 .01145 -.00127 -.00816 .01381 .00383 -.00823 .01792 -.00044 -.00728 .01787 .01047 .02609 -.07643 .00712 .02677 -.07632 .00775 .00203 .00884 .01255 .00652 .0063 .00117 -.00634 .01385 .01166 .00563 .00614 .00368 .00621 .00928 .00342 .00733 .00405 .00053 .00541 .00345 .00364 -.00069 .01751 .01275 .02915 -.07095 .00798 .00033 .01739 .01286 .00137 .01731 .013 .00139 .01632 .01276 .00208 .01753 .01275 .00303 .0169 .01242 -.00543 .01817 .01212 .02583 -.07519 .00362 .00687 .01901 .00664 .02708 -.07438 .00766 .02982 -.07365 .00769 .02832 -.07279 .00766 .02603 -.07543 .00759 .00699 -.00373 .0038 .00908 .00075 -.00034 .02476 -.06894 .0126 .02738 -.06521 .00942 .02875 -.07315 .00447 .02812 -.0726 .00311 .02555 -.07413 .00354 .02877 -.07039 .00364 .02753 -.06528 .00522 .00422 -.00461 .00762 -.0004 .01527 .01425 -.00694 .00927 .00165 -.00635 .00614 .0025 -.00857 .02126 .00624 -.00862 .01666 .00323 .00051 .01471 .01377 -.00446 .01802 .01228 -.00666 .01776 .01086 .00677 .0167 .0063 .00502 .01636 .01101 .02942 -.06891 .00362 .0075 .01916 .00487 .00033 .00777 -.00324 .02722 -.07213 .00397 .02896 -.06293 .01174 -.00861 .01738 .00474 -.00851 .01858 .00814 -.00626 .01745 .01136 -.0039 .01633 .01319 -.00408 .01675 .01236 -.00493 .0156 .01256 .02839 -.06518 .0037 .02872 -.06261 .00357 .00062 .02304 .01316 .02794 -.07262 .00502 .02594 -.07461 .00436 -.0056 .01723 .01187 -.00264 .01415 .01601 -.00041 .00914 .01403 -.00368 .01748 .01224 .00405 .00844 .00864 .03027 -.07041 .00525 .02702 -.07559 .01266 .02908 -.06755 .00961 .02631 -.07475 .01238 -.00268 .01329 .01606 .00778 .01795 .00311 .02914 -.07041 .01007 -.00369 .01327 .01426 -.00241 .01278 .01412 .0273 -.0738 .01194 -.00463 .01734 .01203 -.00322 .01735 .0129 -.00534 .01859 .0123 -.00753 .00403 -.00027 -.00672 .01827 .01161 -.0039 .01819 .0128 -.00279 .01707 .01386 .00018 .01364 .01393 .03106 -.06986 .01004 .02858 -.07229 .01123 .02763 -.06396 .01268 .0071 .01637 .00286 .00207 .01303 .01339 -.00908 .0007 -.00078 -.00144 .01281 .01438 .03106 -.07046 .00782 -.00497 .00878 .0118 .0002 .00531 -.00421 .02863 -.07327 .00894 .0294 -.06532 .0034 .0284 -.07158 .01255 -.00445 .00962 .01276 .0299 -.07403 .00901 -.00346 .00817 -.00269 -.00325 .01074 -.00326 .02855 -.07277 .01034 -.00566 .00827 .0101 -.00693 .01087 .01006 -.00601 .01072 .01144 -.00513 .01069 .01234 -.00473 .01207 .01301 -.00552 .01295 .01246 -.00372 .01104 .01345 .0295 -.07216 .013 -.00089 .01133 .01484 -.00253 .01101 .01393 .0003 .01111 .0139 -.00269 .01033 .01447 -.00014 .01294 .01409 -.00282 .00911 .01378 -.00306 .00664 .01191 -.00022 .01332 .01469 .00396 .0149 .01218 -.00309 .00773 .01359 -.00359 .0058 .00577 -.00296 .00631 .00905 -.00614 .0084 .0074 -.00644 .00895 .00456 .0284 -.0746 .01221 .0299 -.07292 .01142 -.00013 .01678 .01299 .02775 -.0627 .00399 .02725 -.06255 .00488 -.00437 .01465 .01312 .00286 .01394 .01287 -.00476 .01943 .0132 -.00314 .01841 .01346 -.00537 .01626 .01172 -.00696 .01681 .01079 .00416 .01095 .01138 .00532 .0118 .00947 -.00821 .01874 .00062 -.00893 .01896 .00315 -.00933 .01654 .0005 .00096 .01567 .0134 .03048 -.06945 .01194 .00894 .01651 .00192 .02711 -.0751 .00943 .02974 -.07353 .01069 .00843 .0142 .00269 .00367 .00563 -.00258 .00874 .01864 .0025 .02602 -.07704 .01058 -.00844 .014 .00243 -.00338 .00562 -.00316 -.0087 .01633 .00241 -.00892 .01455 .00174 .03165 -.06805 .00995 .02903 -.06949 .01167 -.00031 .01637 .01372 -.00624 .01797 .01152 .00706 .01451 .00312 .02599 -.07591 .01086 .00785 .01458 .00462 -.0012 .01736 .01323 .02681 -.06296 .00709 .00719 .01404 .00505 .02798 -.07396 .01358 .02604 -.0762 .00974 -.00821 .01468 .00548 -.00771 .01174 .00774 -.00741 .0148 .01055 -.00838 .01624 .00882 .00855 .0166 .00393 .00826 .01841 .00485 .00719 .01637 .00553 .02716 -.07319 .01307 .00498 .00898 .00606 -.02712 -.07154 .00125 -.02613 -.07439 .00188 -.02653 -.07489 .00019 -.02769 -.07165 -.00068 -.02748 -.06947 .00113 -.02596 -.06915 .00069 -.02566 -.07154 .00098 -.0234 -.07767 -.00397 -.02272 -.07767 -.00461 -.02313 -.07733 -.00529 -.02571 -.0693 -.00075 -.02577 -.0722 -.00075 -.02266 -.07882 -.00129 -.0232 -.07869 -.00054 -.02263 -.07775 -.00084 -.02465 -.06915 -.00471 -.02578 -.0724 -.00289 -.02533 -.07203 -.00501 -.02445 -.06922 -.00602 -.0244 -.07132 -.0064 -.02605 -.0697 -.00688 -.02541 -.07116 -.00709 -.02385 -.07293 -.00704 -.02219 -.07484 -.00778 -.02257 -.07544 -.00705 -.02457 -.07358 -.00608 -.02302 -.07769 .00157 -.02337 -.07734 .00219 -.02284 -.07658 .00184 -.02442 -.07631 -.00532 -.02481 -.07673 -.00379 -.02388 -.06361 -.00463 -.02344 -.06437 -.0025 -.02399 -.06338 -.002 -.0238 -.07541 .00178 -.02504 -.07374 .00152 -.02521 -.07423 .00011 -.02393 -.07584 .00057 -.02365 -.07772 .00099 -.02828 -.06985 -.00049 -.0277 -.07189 -.00297 -.0269 -.07143 -.0055 -.0237 -.07649 -.00083 -.0246 -.07739 -.00054 -.02637 -.07537 -.00062 -.02518 -.07457 -.00085 -.02478 -.07754 -.00212 -.02653 -.0756 -.00236 -.02454 -.06799 .00083 -.02401 -.06696 -.00056 -.02299 -.06691 .001 -.02326 -.06519 -.00006 -.02416 -.06636 -.00472 -.0228 -.06834 .00333 -.02148 -.0713 .00248 -.02216 -.07168 .00249 -.02409 -.06895 .00321 -.02475 -.07325 -.00796 -.0221 -.07156 .0019 -.02348 -.06906 .00153 -.0226 -.07539 -.00832 -.02246 -.07589 -.00787 -.02474 -.07385 -.00488 -.02607 -.07464 -.00525 -.02358 -.07547 -.0051 -.02645 -.07502 -.0036 -.02559 -.06507 .00209 -.02726 -.06422 .00027 -.0214 -.07115 .00199 -.02267 -.07676 -.00398 -.02495 -.07416 -.0035 -.02371 -.07573 -.00375 -.02246 -.06851 .00183 -.02529 -.0669 .00239 -.02616 -.06744 .00173 -.02462 -.07625 .00216 -.02426 -.06624 .00285 -.02503 -.07668 .0007 -.02672 -.06257 -.00047 -.02306 -.07602 -.00743 -.02268 -.07786 -.00199 -.02375 -.07672 -.00212 -.02327 -.07884 -.00192 -.02716 -.06265 -.00267 -.02822 -.06652 -.00043 -.02538 -.07401 -.00671 -.02257 -.0765 -.00505 -.02603 -.06612 -.00652 -.02664 -.06308 -.0049 -.02535 -.06347 -.00593 -.02502 -.06602 -.0062 -.02527 -.07484 -.00231 -.02294 -.07685 .00085 -.02438 -.06362 -.00553'/>
				</IndexedFaceSet>
			</Shape>
		</Transform>
		</Transform>
	</Scene>
</X3D>
